# Supplementary material for: RNA sequencing reveals the expression profiles of circRNA and identifies a four-circRNA signature acts as a prognostic marker in esophageal squamous cell carcinoma
Source: Cancer Cell Int. 2021 Mar 4;21:151. doi: 10.1186/s12935-021-01852-9 (PMC7934454; doi:10.1186/s12935-021-01852-9)
Supplement: Supplementary file 2 — Additional file 2: Table S2. The detail of circRNAs and GAPDH primers in this study. [file 12935_2021_1852_MOESM2_ESM.xlsx]

## Sheet: Figure 2
Table S2: The detail of circRNAs and GAPDH primers in this study.
GeneID	Primer	Bp
hsa_circ_0026782-F1	GATAGCCACTACCTCCTCT	171bp
hsa_circ_0026782-R1	ACCATCCAACTCATCCCG
hsa_circ_0006867-F1	TCAACACGATAGCAGGAC	261bp
hsa_circ_0006867-R1	TGAACATCACAGCAACTCT
hsa_circ_0018064-F1	GAGAAACAGACTCAGCAG	310bp
hsa_circ_0018064-R1	CCTCTTCAGTGGTGATGG
hsa_circ_0000099-F1	TGACAATCAACGAGGACAT	179bp
hsa_circ_0000099-R1	CATCGCCAGATTCAACCA
hsa_circ_0003949-F1	CTGTCACCATCTCCAAGC	211bp
hsa_circ_0003949-R1	ACTCCACTGCCATTCTCC
hsa_circ_0001821-F1	GATCTCTGCCAACTTCCTT	251bp
hsa_circ_0001821-R1	TTCCACCAGCGTTATTCC
hsa_circ_0002874-F1	TGTCAGGGTCACATACTTTA	193bp
hsa_circ_0002874-R1	ATGCTGCATGATCTTCCA
hsa_circ_0001707-F1	GAAGAATGAATAGAACAGAGGC	168bp
hsa_circ_0001707-R1	AGGCGAGAGTACATCTGG
hsa_circ_0000479-F2	CTAGGTGGAAGCCAGTCAGAA	265bp
hsa_circ_0000479-R2	TTGGTGCTATCAAGGTGTATGC
hsa_circ_0001944-F2	TGAGGAGACTAAGGTGTCAGT	144bp
hsa_circ_0001944-R2	TCTTCTTATTAGCAATGGTGTTTGC
GAPDH-F	GAGTCCACTGGCGTCTTCA	154bp
GAPDH-R	TGAGGATCTTGAGGCTGTTGTC
