# Supplementary material for: RNA sequencing reveals the expression profiles of circRNA and identifies a four-circRNA signature acts as a prognostic marker in esophageal squamous cell carcinoma
Source: Cancer Cell Int. 2021 Mar 4;21:151. doi: 10.1186/s12935-021-01852-9 (PMC7934454; doi:10.1186/s12935-021-01852-9)
Supplement: Supplementary file 5 — Additional file 5: Table S3: circRNAs of Univariate Cox regression analysis (P < 0.05) in the training set (n = 73). [file 12935_2021_1852_MOESM5_ESM.xls]

## Sheet: 20190601_10X_ESCC-result_COXKMA
Table S3: circRNAs of Univariate Cox regression analysis(P < 0.05) in the training set (n = 73)
circRNAs	coefficient	P	HR	right	left
hsa_circ_0000284	-0.783962	0.016856	0.456594	0.24005	0.868477
hsa_circ_0001451	-1.09416	0.00127129	0.334822	0.172103	0.651386
hsa_circ_0002024	-0.693068	0.0343915	0.50004	0.263107	0.950335
hsa_circ_0000586	-0.79527	0.0154395	0.451459	0.237199	0.859259
hsa_circ_0001016	0.681552	0.0350584	1.97694	1.04893	3.72601
hsa_circ_0009061	0.688251	0.0334346	1.99023	1.05548	3.75281
hsa_circ_0000419	0.671956	0.0382498	1.95806	1.03705	3.69702
hsa_circ_0001550	-0.7563	0.0216288	0.4694	0.246184	0.895009
hsa_circ_0001829	-0.777575	0.0176993	0.459519	0.241685	0.873689
hsa_circ_0006156	-0.664553	0.0404668	0.514504	0.272465	0.97155
hsa_circ_0002484	-0.71768	0.0286421	0.487883	0.256545	0.927829
hsa_circ_0006117	-0.674622	0.0373359	0.509349	0.269907	0.961208
hsa_circ_0000311	-0.8477	0.0097115	0.428399	0.225328	0.814484
hsa_circ_0000591	-0.713952	0.0294425	0.489705	0.257541	0.931156
hsa_circ_0003028	-0.803008	0.0141577	0.447979	0.235851	0.8509
hsa_circ_0008351	-0.741371	0.0233755	0.47646	0.251009	0.904406
hsa_circ_0008934	-0.694232	0.0320254	0.499458	0.264783	0.942123
hsa_circ_0000373	-0.857529	0.0100137	0.424209	0.220877	0.814721
hsa_circ_0001326	-0.655046	0.0452879	0.519418	0.273529	0.986349
hsa_circ_0007052	-0.857627	0.0100368	0.424168	0.220795	0.814866
hsa_circ_0001869	-0.743313	0.0231522	0.475536	0.250362	0.903228
hsa_circ_0001020	0.780782	0.0172688	2.18318	1.14803	4.15168
hsa_circ_0007331	0.761831	0.020084	2.14219	1.12699	4.07191
hsa_circ_0001824	-0.639681	0.0479304	0.527461	0.279841	0.994189
hsa_circ_0004276	-0.77802	0.0174774	0.459315	0.241793	0.872522
hsa_circ_0000936	0.70153	0.0301749	2.01684	1.06957	3.80306
hsa_circ_0047270	-0.663318	0.0403788	0.515139	0.273201	0.971332
hsa_circ_0000442	-0.974545	0.00339511	0.377364	0.196605	0.724313
hsa_circ_0001577	-0.805627	0.0141909	0.446808	0.234691	0.85064
hsa_circ_0005552	-0.767977	0.0192401	0.463951	0.2439	0.882534
hsa_circ_0001074	0.845046	0.00994461	2.32808	1.22449	4.42632
hsa_circ_0005019	-1.20999	0.000490019	0.298201	0.151032	0.588772
hsa_circ_0000034	0.655406	0.041872	1.92592	1.02439	3.62086
hsa_circ_0001641	-0.774902	0.0178688	0.460749	0.242637	0.874928
hsa_circ_0000268	-0.915861	0.00599572	0.400172	0.208237	0.769017
hsa_circ_0001785	-0.685873	0.0362264	0.50365	0.265079	0.956937
hsa_circ_0001060	0.713168	0.0277436	2.04044	1.0812	3.85074
hsa_circ_0003922	-0.923539	0.00560792	0.397111	0.206586	0.763348
hsa_circ_0008554	0.634321	0.0497191	1.88574	1.00078	3.55326
hsa_circ_0005615	-0.772532	0.0183674	0.461842	0.243017	0.877709
hsa_circ_0001181	-0.646968	0.045692	0.523631	0.277607	0.987688
hsa_circ_0001383	0.671451	0.038348	1.95707	1.03669	3.69458
hsa_circ_0001608	-0.755994	0.0211481	0.469544	0.24691	0.892921
hsa_circ_0005598	-0.692012	0.0346008	0.500568	0.263446	0.951116
hsa_circ_0060927	-0.884832	0.00799898	0.412784	0.214651	0.7938
hsa_circ_0001190	0.654966	0.0431398	1.92508	1.02041	3.63179
hsa_circ_0000072	-0.723247	0.0270809	0.485175	0.255492	0.921338
hsa_circ_0003620	0.835262	0.0108859	2.30542	1.21209	4.38495
hsa_circ_0006944	0.787757	0.0162551	2.19846	1.15636	4.1797
hsa_circ_0003549	-0.822116	0.012251	0.439501	0.230986	0.836246
hsa_circ_0004767	-0.689065	0.0360031	0.502045	0.26365	0.956001
hsa_circ_0005603	-0.701219	0.0324939	0.49598	0.26081	0.9432
hsa_circ_0003633	-0.68299	0.0370096	0.505104	0.265851	0.959675
hsa_circ_0079929	-0.777855	0.0176097	0.45939	0.241684	0.873203
hsa_circ_0003154	-0.774301	0.0183727	0.461026	0.242224	0.877473
hsa_circ_0000019	0.696672	0.0337277	2.00706	1.05506	3.81808
hsa_circ_0019170	0.670805	0.0381899	1.95581	1.03719	3.68802
hsa_circ_0001726	-0.725058	0.0269425	0.484297	0.254768	0.920613
hsa_circ_0002661	-0.669603	0.0408306	0.511912	0.269474	0.972465
hsa_circ_0086735	-0.725009	0.0267897	0.48432	0.254956	0.920027
hsa_circ_0004662	-0.773223	0.0182969	0.461523	0.242804	0.877266
hsa_circ_0000854	-0.644247	0.0491689	0.525058	0.276333	0.997658
hsa_circ_0002138	-0.811441	0.0132358	0.444218	0.233771	0.844113
hsa_circ_0003234	-0.831924	0.0124026	0.435211	0.226725	0.83541
novel_circRNA84	0.632145	0.0461132	1.88164	1.01096	3.50219
hsa_circ_0009021	-0.862488	0.00966607	0.42211	0.219635	0.811242
hsa_circ_0001921	0.896598	0.00647708	2.45125	1.2855	4.67415
hsa_circ_0005273	-0.792339	0.0171406	0.452784	0.236021	0.868625
hsa_circ_0006365	0.846661	0.00983814	2.33185	1.2261	4.4348
hsa_circ_0007385	0.672812	0.0402684	1.95974	1.03031	3.7276
hsa_circ_0007592	-0.744549	0.0229612	0.474948	0.25001	0.902268
hsa_circ_0007440	-0.840119	0.011639	0.431659	0.224747	0.829065
hsa_circ_0003366	-0.839218	0.0114764	0.432048	0.225394	0.828175
hsa_circ_0001551	-0.922769	0.00563001	0.397417	0.206795	0.763751
novel_circRNA98	-0.858007	0.00997856	0.424006	0.220759	0.814377
hsa_circ_0004779	0.932878	0.00504253	2.54181	1.32429	4.8787
hsa_circ_0003958	0.895128	0.0064275	2.44765	1.28574	4.65955
hsa_circ_0002634	-0.874279	0.00858419	0.417163	0.217345	0.800686
hsa_circ_0037158	-1.04151	0.00213844	0.352921	0.181523	0.686156
hsa_circ_0000604	-0.814883	0.0131147	0.442691	0.232532	0.842788
hsa_circ_0031446	-0.646456	0.045734	0.523899	0.277855	0.987819
hsa_circ_0000053	0.686043	0.0345608	1.98584	1.05109	3.75189
hsa_circ_0001110	-0.682222	0.0350863	0.505492	0.268011	0.953403
hsa_circ_0003571	-0.66396	0.0405789	0.514809	0.272685	0.97192
hsa_circ_0004033	-0.68512	0.0362538	0.50403	0.265441	0.957073
hsa_circ_0008343	-0.638765	0.0482523	0.527944	0.280096	0.995104
hsa_circ_0007710	-0.888497	0.00762518	0.411273	0.214135	0.789902
hsa_circ_0078619	-1.11316	0.00106259	0.328519	0.168694	0.639767
hsa_circ_0035818	0.730694	0.026113	2.07652	1.09079	3.95305
hsa_circ_0006732	0.770857	0.0172029	2.16162	1.14645	4.07571
hsa_circ_0007660	-0.71928	0.0281545	0.487103	0.256275	0.925838
novel_circRNA324	0.658213	0.0420901	1.93134	1.02381	3.64332
hsa_circ_0004463	0.737968	0.0226699	2.09168	1.10882	3.94576
hsa_circ_0001368	-0.80646	0.0139269	0.446436	0.234754	0.848995
hsa_circ_0003327	0.837885	0.0110127	2.31147	1.21158	4.40987
hsa_circ_0066147	0.629166	0.0496068	1.87604	1.00108	3.51574
hsa_circ_0007528	-0.911329	0.00624432	0.40199	0.209195	0.772464
hsa_circ_0002961	-0.672466	0.0382409	0.510448	0.270228	0.964214
novel_circRNA252	-0.703175	0.0323397	0.495011	0.259984	0.942505
novel_circRNA860	-0.661566	0.0434517	0.516042	0.271531	0.980735
hsa_circ_0007619	-0.653336	0.0437824	0.520307	0.275695	0.981952
novel_circRNA184	0.674575	0.0376643	1.9632	1.03922	3.70871
novel_circRNA137	-0.642255	0.0471047	0.526104	0.279069	0.991819
hsa_circ_0007541	0.741807	0.0235439	2.09973	1.1049	3.99026
novel_circRNA383	0.722655	0.0260895	2.05989	1.08986	3.89333
hsa_circ_0083220	-1.06984	0.00161096	0.343064	0.176457	0.666977
novel_circRNA9164	-0.778655	0.017346	0.459023	0.241695	0.871769
hsa_circ_0002919	0.706677	0.0295863	2.02724	1.07255	3.83173
hsa_circ_0001906	-0.746156	0.0229166	0.474186	0.249315	0.901879
hsa_circ_0047719	-0.770111	0.0191404	0.462962	0.243076	0.881756
hsa_circ_0057105	-0.747317	0.0210304	0.473636	0.251052	0.893564
hsa_circ_0012782	0.842252	0.0102638	2.32159	1.22034	4.41663
hsa_circ_0002883	0.684721	0.0340924	1.98322	1.05273	3.73616
novel_circRNA294	-0.649275	0.0447765	0.522425	0.27709	0.984977
hsa_circ_0008199	-1.18106	0.000668817	0.306953	0.155442	0.606144
hsa_circ_0000209	-0.78488	0.0166563	0.456174	0.239931	0.867313
hsa_circ_0007765	-0.964221	0.00384227	0.38128	0.198304	0.733091
hsa_circ_0043329	-0.637675	0.0488979	0.52852	0.280195	0.996923
hsa_circ_0007538	0.682722	0.0357071	1.97926	1.04666	3.74283
hsa_circ_0002278	0.696103	0.031649	2.00592	1.06309	3.78493
hsa_circ_0003273	-0.691174	0.0328341	0.500988	0.265551	0.945161
hsa_circ_0007986	0.724855	0.0251869	2.06443	1.09439	3.89428
hsa_circ_0008813	-0.641396	0.047789	0.526557	0.279	0.993773
hsa_circ_0003428	-0.793461	0.0156122	0.452277	0.237721	0.86048
hsa_circ_0006545	-0.645828	0.0459953	0.524228	0.277988	0.988585
hsa_circ_0008839	-0.774101	0.0183674	0.461118	0.24232	0.877477
hsa_circ_0017648	-0.739184	0.0241494	0.477503	0.251144	0.907884
hsa_circ_0029309	-1.03628	0.0023265	0.354771	0.182082	0.691238
novel_circRNA878	-0.733346	0.024934	0.480299	0.253012	0.911765
hsa_circ_0001466	-0.709963	0.030276	0.491662	0.258656	0.934568
hsa_circ_0038138	0.661467	0.0406541	1.93763	1.02854	3.65026
hsa_circ_0000063	0.746664	0.022898	2.10995	1.10897	4.01442
hsa_circ_0087631	-0.638013	0.0493628	0.528341	0.279641	0.998222
hsa_circ_0002881	-0.635766	0.0493638	0.52953	0.280899	0.998232
hsa_circ_0008190	0.652057	0.044227	1.91948	1.01699	3.62289
hsa_circ_0008106	-0.823381	0.0132545	0.438945	0.228795	0.842122
hsa_circ_0008450	-0.650344	0.0445467	0.521866	0.276694	0.98428
novel_circRNA582	0.704625	0.0293626	2.02309	1.07327	3.81348
hsa_circ_0005684	-0.704609	0.03163	0.494302	0.259962	0.939885
hsa_circ_0008075	0.739885	0.0239847	2.09569	1.10239	3.98401
novel_circRNA48442	-0.916983	0.00827863	0.399723	0.202375	0.789519
hsa_circ_0051123	0.699193	0.0331542	2.01213	1.05747	3.82863
novel_circRNA189	-0.705831	0.03117	0.493698	0.259808	0.938146
novel_circRNA1382	-0.912693	0.006183	0.401442	0.208868	0.771566
novel_circRNA250	0.730644	0.0257368	2.07642	1.09256	3.94626
hsa_circ_0001165	-0.872765	0.00893111	0.417795	0.217188	0.803691
novel_circRNA248	0.742801	0.0220359	2.10181	1.11292	3.96942
hsa_circ_0003871	-0.834914	0.0110134	0.433912	0.227959	0.825937
hsa_circ_0006472	-0.858292	0.00976758	0.423886	0.221061	0.812804
novel_circRNA1412	0.643791	0.0468335	1.90368	1.00906	3.59149
novel_circRNA290	-0.637888	0.0487536	0.528407	0.28019	0.996518
hsa_circ_0077536	1.06541	0.00149283	2.90203	1.50372	5.60064
hsa_circ_0065769	-1.25168	0.000325783	0.286024	0.144526	0.566056
hsa_circ_0004962	-0.825436	0.0131188	0.438044	0.228174	0.840947
hsa_circ_0002038	-0.802283	0.0158803	0.448304	0.233563	0.860481
hsa_circ_0035051	-0.786742	0.0164019	0.455326	0.239482	0.865709
hsa_circ_0008303	-0.742129	0.0257581	0.476099	0.247972	0.914097
novel_circRNA110	-0.657726	0.0441945	0.518028	0.272978	0.983058
hsa_circ_0003249	-0.707326	0.0305862	0.492961	0.259648	0.935923
hsa_circ_0005558	-0.882049	0.00800454	0.413934	0.21568	0.794423
hsa_circ_0007266	-0.716098	0.0287827	0.488655	0.25717	0.928506
hsa_circ_0088300	-0.752137	0.021999	0.471358	0.247643	0.897173
novel_circRNA224	0.721736	0.0268704	2.058	1.08615	3.89944
hsa_circ_0006358	-0.657816	0.0422434	0.517982	0.274559	0.97722
hsa_circ_0003863	-0.64993	0.0448151	0.522082	0.2767	0.985075
hsa_circ_0002351	-0.703957	0.0299581	0.494624	0.261954	0.933957
hsa_circ_0003611	-0.813367	0.0131144	0.443363	0.233165	0.843054
hsa_circ_0001350	-0.773089	0.018592	0.461585	0.24247	0.878709
hsa_circ_0008328	-0.666979	0.0414818	0.513257	0.270305	0.974575
hsa_circ_0006114	-0.866965	0.00918816	0.420225	0.218873	0.806811
novel_circRNA509	-1.09255	0.00132975	0.335361	0.172089	0.65354
hsa_circ_0002569	-0.65305	0.0457943	0.520456	0.2742	0.987872
hsa_circ_0089980	0.809297	0.014446	2.24633	1.17446	4.29645
hsa_circ_0001977	-0.646628	0.0455048	0.523809	0.277947	0.987152
hsa_circ_0000198	-0.692688	0.0347479	0.500229	0.262966	0.951566
hsa_circ_0001191	-0.669392	0.0408996	0.51202	0.269526	0.972687
novel_circRNA992	-0.663437	0.0404381	0.515078	0.273086	0.971509
novel_circRNA1319	-0.679145	0.0381905	0.50705	0.266784	0.963703
hsa_circ_0002212	-0.767776	0.0191994	0.464044	0.244043	0.882371
hsa_circ_0021396	-0.733078	0.0236826	0.480428	0.254564	0.906692
hsa_circ_0003484	0.661957	0.0416109	1.93858	1.02548	3.66474
hsa_circ_0004832	-0.712533	0.0295931	0.490401	0.258083	0.931842
hsa_circ_0005741	-0.686259	0.0363515	0.503456	0.264767	0.957325
novel_circRNA229	0.733176	0.0399991	2.08168	1.03405	4.1907
hsa_circ_0080250	0.733514	0.0234527	2.08239	1.10413	3.92737
hsa_circ_0013637	0.648138	0.0453055	1.91198	1.01364	3.60647
hsa_circ_0006583	0.777489	0.0182346	2.176	1.14112	4.1494
hsa_circ_0002051	-0.869753	0.00901969	0.419055	0.218152	0.804975
hsa_circ_0005435	0.652994	0.0439728	1.92129	1.01779	3.62683
novel_circRNA504	-0.801064	0.0145675	0.448851	0.236041	0.853528
hsa_circ_0006984	-0.647305	0.0455702	0.523455	0.277522	0.987328
novel_circRNA433	-0.783269	0.0184266	0.45691	0.238207	0.876408
hsa_circ_0004217	-0.79161	0.0174851	0.453115	0.23586	0.870485
novel_circRNA958	0.712857	0.0281076	2.03981	1.07956	3.85417
hsa_circ_0004922	-0.778086	0.0177438	0.459284	0.241399	0.873831
novel_circRNA291	0.670394	0.0384338	1.95501	1.03634	3.68802
hsa_circ_0008071	0.782781	0.0158225	2.18755	1.15831	4.13134
hsa_circ_0084568	-0.685086	0.0367187	0.504047	0.265035	0.958602
hsa_circ_0003440	0.819669	0.0116474	2.26975	1.20061	4.29095
hsa_circ_0012545	-0.719433	0.0282247	0.487028	0.256128	0.926088
hsa_circ_0005874	-0.726929	0.0263406	0.483391	0.25452	0.918071
hsa_circ_0067619	-0.729443	0.0260125	0.482178	0.253675	0.916507
hsa_circ_0024273	-0.7533	0.0214323	0.47081	0.247795	0.894538
hsa_circ_0039400	-0.79223	0.0157253	0.452834	0.238085	0.861282
hsa_circ_0001807	-0.958034	0.00491738	0.383646	0.196776	0.74798
hsa_circ_0008602	0.635131	0.0496044	1.88727	1.0011	3.55788
novel_circRNA390	-0.706052	0.0308286	0.493589	0.260037	0.936906
hsa_circ_0002820	-0.824547	0.0149596	0.438433	0.225669	0.851795
hsa_circ_0003540	-0.703833	0.0316409	0.494686	0.260337	0.939988
hsa_circ_0002455	-0.946134	0.00466377	0.388239	0.201586	0.747717
hsa_circ_0006662	-0.745599	0.0228809	0.47445	0.249616	0.901796
hsa_circ_0075648	-0.745203	0.0232308	0.474638	0.249391	0.903326
hsa_circ_0004096	-0.825269	0.0118776	0.438117	0.230336	0.833332
hsa_circ_0074158	-0.686199	0.0359959	0.503486	0.265122	0.956156
hsa_circ_0031191	-0.716552	0.0286989	0.488433	0.257035	0.92815
hsa_circ_0005400	0.675606	0.0372984	1.96522	1.04055	3.71161
hsa_circ_0003304	-0.891815	0.00734012	0.409911	0.213572	0.786747
hsa_circ_0008205	-0.785055	0.0205398	0.456095	0.234728	0.886227
hsa_circ_0002844	-0.989905	0.00303023	0.371612	0.19314	0.715003
hsa_circ_0007325	-0.989534	0.00351055	0.37175	0.191295	0.722432
hsa_circ_0023858	-0.950308	0.00518869	0.386622	0.198556	0.752817
novel_circRNA271	-0.749779	0.0269947	0.472471	0.243108	0.918229
hsa_circ_0049487	0.639565	0.0469518	1.89566	1.00866	3.56268
hsa_circ_0006932	-0.71812	0.0284698	0.487668	0.25651	0.927139
hsa_circ_0002663	-1.04984	0.00199473	0.349993	0.179868	0.681026
hsa_circ_0088095	0.647506	0.0453903	1.91077	1.01337	3.60286
hsa_circ_0005579	-1.0276	0.00244477	0.357865	0.184099	0.695646
hsa_circ_0003529	0.722345	0.0274265	2.05926	1.08371	3.913
novel_circRNA831	-0.798543	0.0150853	0.449984	0.236327	0.856802
novel_circRNA1158	-0.70057	0.0325187	0.496302	0.261111	0.943338
hsa_circ_0032939	0.709844	0.0283552	2.03367	1.07814	3.83607
hsa_circ_0008903	-0.750585	0.0219646	0.47209	0.248399	0.897224
hsa_circ_0000005	0.916092	0.00403526	2.4995	1.33864	4.66707
novel_circRNA431	0.728253	0.0267537	2.07146	1.0875	3.94571
hsa_circ_0007018	-0.654334	0.0435044	0.519788	0.275384	0.9811
hsa_circ_0072437	-0.746028	0.0227663	0.474246	0.249552	0.901255
novel_circRNA951	-0.655417	0.0454587	0.519225	0.273189	0.986844
hsa_circ_0015359	-0.73397	0.025366	0.48	0.252235	0.913432
hsa_circ_0033472	0.804097	0.0133437	2.23468	1.18198	4.22493
novel_circRNA561	-0.692665	0.0349385	0.500241	0.2628	0.95221
hsa_circ_0003051	-0.743315	0.0233145	0.475535	0.250172	0.903911
novel_circRNA230	0.716902	0.027573	2.04808	1.0824	3.87531
hsa_circ_0017628	-0.646679	0.0455368	0.523782	0.277893	0.987244
hsa_circ_0021708	-0.684344	0.0365153	0.504421	0.265602	0.957979
hsa_circ_0039366	-0.807562	0.013669	0.445944	0.2347	0.847321
hsa_circ_0013163	-0.900167	0.00692072	0.406502	0.211516	0.781236
novel_circRNA854	0.872288	0.00881029	2.39238	1.24556	4.59512
hsa_circ_0053040	0.716526	0.0293046	2.04731	1.0748	3.89977
hsa_circ_0005591	0.718813	0.0286977	2.052	1.07767	3.90721
hsa_circ_0004746	-0.737754	0.0245023	0.478187	0.251415	0.9095
hsa_circ_0001913	-0.71412	0.0273824	0.489623	0.259607	0.923437
novel_circRNA382	0.86636	0.00936899	2.37824	1.23719	4.57168
hsa_circ_0004212	-1.08936	0.00135057	0.336432	0.172814	0.654959
novel_circRNA151	0.790002	0.0387457	2.2034	1.04171	4.66058
hsa_circ_0006737	-0.769946	0.020564	0.463038	0.241338	0.8884
hsa_circ_0019079	-0.712435	0.0298772	0.490449	0.257843	0.932893
hsa_circ_0003272	0.657782	0.0420019	1.9305	1.02407	3.63924
hsa_circ_0021729	-0.91927	0.00586392	0.39881	0.207383	0.766936
hsa_circ_0000780	-0.875785	0.00867885	0.416535	0.216573	0.801123
hsa_circ_0008494	1.23086	0.000313077	3.42417	1.75334	6.6872
hsa_circ_0063223	-0.872962	0.00869652	0.417713	0.217606	0.801834
novel_circRNA4102	-0.758571	0.0225545	0.468335	0.244044	0.898764
hsa_circ_0002602	-0.899978	0.00705376	0.406578	0.21126	0.782478
novel_circRNA658	-0.678722	0.0358018	0.507265	0.269164	0.955988
hsa_circ_0031569	0.833302	0.0114426	2.3009	1.20619	4.38915
hsa_circ_0007383	-0.887739	0.00764581	0.411585	0.214369	0.790236
hsa_circ_0007348	0.657169	0.0442559	1.92932	1.01703	3.65995
novel_circRNA81388	0.821204	0.0126593	2.27324	1.19201	4.33521
hsa_circ_0005314	0.637496	0.0467574	1.89174	1.00919	3.54609
novel_circRNA400	1.02656	0.00747012	2.79144	1.31579	5.92202
hsa_circ_0078510	-0.667533	0.0395681	0.512972	0.271662	0.968632
novel_circRNA935	0.696871	0.0312389	2.00746	1.06479	3.78468
hsa_circ_0002114	-0.724728	0.0266916	0.484456	0.255196	0.919675
hsa_circ_0057908	-0.825359	0.0130502	0.438078	0.228318	0.840549
hsa_circ_0012425	-0.738157	0.0264652	0.477994	0.249062	0.917354
novel_circRNA1437	-0.777638	0.0495459	0.45949	0.211457	0.998457
hsa_circ_0035901	-0.851326	0.00949616	0.426849	0.224327	0.812208
novel_circRNA460	-0.795444	0.015798	0.451381	0.236597	0.861147
hsa_circ_0037936	-0.66757	0.0414209	0.512954	0.270044	0.974366
hsa_circ_0019120	0.710693	0.0282454	2.0354	1.07871	3.84055
hsa_circ_0007178	-0.689486	0.0352962	0.501834	0.264085	0.953621
hsa_circ_0003351	-0.695478	0.0338582	0.498836	0.26239	0.948349
novel_circRNA610	-0.896071	0.011735	0.40817	0.203315	0.819432
hsa_circ_0056199	-0.698269	0.0334374	0.497446	0.261384	0.9467
hsa_circ_0023746	0.697584	0.0318095	2.00889	1.06259	3.79794
novel_circRNA763	-0.730048	0.0458056	0.481886	0.235395	0.986488
novel_circRNA1641	-0.768881	0.0190269	0.463531	0.243774	0.881397
hsa_circ_0008472	-0.70382	0.0297729	0.494692	0.26221	0.933299
hsa_circ_0085323	-0.64473	0.0466782	0.524804	0.278043	0.990566
hsa_circ_0008042	-0.6815	0.0371901	0.505858	0.266458	0.960347
hsa_circ_0008367	0.785179	0.0172729	2.1928	1.1489	4.1852
novel_circRNA482	1.56871	0.0370493	4.80045	1.09881	20.972
novel_circRNA809	0.63857	0.0484827	1.89377	1.00426	3.57114
hsa_circ_0084135	-0.644696	0.0465351	0.524822	0.278176	0.990156
hsa_circ_0073983	-0.755041	0.0211671	0.469991	0.247322	0.893133
hsa_circ_0004853	-1.03206	0.00202109	0.356273	0.185019	0.68604
hsa_circ_0056285	-0.816625	0.0140394	0.441921	0.230328	0.847893
hsa_circ_0051077	0.710661	0.0284228	2.03534	1.07794	3.84306
novel_circRNA1565	-1.09538	0.0012661	0.334412	0.171807	0.650916
novel_circRNA1732	0.697233	0.0292945	2.00819	1.07276	3.75931
hsa_circ_0005414	-0.723086	0.0272802	0.485253	0.255357	0.922122
hsa_circ_0077084	-0.64475	0.0493149	0.524794	0.275941	0.998068
hsa_circ_0000192	0.634812	0.0475981	1.88667	1.00674	3.53566
hsa_circ_0030507	-0.712237	0.0321878	0.490546	0.255656	0.941247
novel_circRNA586	-0.752984	0.0217642	0.470959	0.247537	0.896038
hsa_circ_0004716	-0.749767	0.0222903	0.472477	0.248386	0.898741
novel_circRNA3280	-0.778115	0.0175514	0.459271	0.24165	0.872875
novel_circRNA861	-0.759401	0.0204244	0.467946	0.246257	0.889209
hsa_circ_0003864	-0.650431	0.0441863	0.521821	0.276944	0.98322
hsa_circ_0021639	-0.729611	0.0262123	0.482096	0.253377	0.917277
novel_circRNA1448	0.695912	0.0327809	2.00554	1.05864	3.7994
hsa_circ_0057725	-0.756277	0.0332116	0.469411	0.234022	0.941562
hsa_circ_0006498	-0.647109	0.0479121	0.523557	0.275748	0.994069
hsa_circ_0003576	-0.754134	0.0216547	0.470418	0.247142	0.895407
hsa_circ_0007252	0.688121	0.033388	1.98997	1.05565	3.75124
hsa_circ_0006146	-0.711903	0.0324208	0.490709	0.255594	0.942101
novel_circRNA216	1.17568	0.0276914	3.24036	1.13775	9.2287
novel_circRNA2111	-0.817782	0.0139626	0.441409	0.22997	0.847252
hsa_circ_0017647	-0.657245	0.0421208	0.518277	0.274971	0.976871
hsa_circ_0002422	-0.646455	0.0461621	0.5239	0.277508	0.989055
novel_circRNA7221	-0.675634	0.0388868	0.508834	0.267996	0.966103
hsa_circ_0064576	-0.694197	0.0368407	0.499475	0.260286	0.958467
hsa_circ_0025386	1.08242	0.0103646	2.95181	1.29022	6.75325
hsa_circ_0005282	0.665556	0.0403394	1.94557	1.02974	3.67591
novel_circRNA7771	-0.706418	0.0337382	0.493409	0.257039	0.947141
novel_circRNA1177	-0.666345	0.0451647	0.513582	0.26758	0.985747
hsa_circ_0024946	-0.699633	0.0327955	0.496768	0.261314	0.944375
hsa_circ_0008305	-0.671908	0.0405297	0.510733	0.268518	0.971436
hsa_circ_0006888	-0.753298	0.0216138	0.470811	0.247575	0.895337
hsa_circ_0005889	-0.738317	0.0295674	0.477918	0.245764	0.929367
hsa_circ_0083327	-0.776231	0.0196618	0.460137	0.239687	0.883342
hsa_circ_0030042	-1.05672	0.00182148	0.347593	0.178888	0.675401
hsa_circ_0023701	-0.871174	0.00902955	0.41846	0.21759	0.804765
hsa_circ_0016867	-0.638815	0.0483849	0.527918	0.279964	0.995477
hsa_circ_0004684	-0.74076	0.023726	0.476752	0.25089	0.905943
hsa_circ_0068956	-0.682362	0.0375251	0.505422	0.265711	0.961385
hsa_circ_0006578	-0.813924	0.0142639	0.443116	0.2311	0.84964
hsa_circ_0023988	-0.67692	0.0366911	0.50818	0.269289	0.958995
hsa_circ_0077705	-0.762941	0.0199122	0.466293	0.245301	0.886376
hsa_circ_0039353	-0.767747	0.0234853	0.464057	0.238838	0.901652
novel_circRNA758	-0.738256	0.0242147	0.477947	0.251506	0.908262
hsa_circ_0004090	-0.709572	0.0305405	0.491855	0.258584	0.935561
hsa_circ_0006992	0.639738	0.0478793	1.89598	1.00599	3.57335
hsa_circ_0003220	-0.637858	0.0487734	0.528423	0.280191	0.996574
hsa_circ_0003312	-0.900337	0.00678204	0.406433	0.211797	0.779932
hsa_circ_0017641	-0.943763	0.00466449	0.389161	0.202395	0.748271
hsa_circ_0063216	-1.18835	0.000647941	0.304722	0.153932	0.603224
hsa_circ_0067322	-0.73753	0.0244784	0.478294	0.251548	0.909429
hsa_circ_0000845	-0.933439	0.00524869	0.393199	0.204159	0.75728
novel_circRNA2448	-0.715571	0.0348491	0.488913	0.251522	0.950358
novel_circRNA99402	0.804744	0.013995	2.23612	1.17692	4.24861
hsa_circ_0080600	0.671372	0.03847	1.95692	1.03627	3.69549
hsa_circ_0008327	-0.718151	0.0379313	0.487653	0.247513	0.960781
hsa_circ_0004445	-0.771153	0.0258511	0.46248	0.234711	0.911278
hsa_circ_0005721	-0.847585	0.0108614	0.428448	0.223178	0.822518
hsa_circ_0012732	-0.987157	0.00714781	0.372635	0.18151	0.765007
hsa_circ_0008443	-0.67804	0.0361389	0.507611	0.269209	0.957133
hsa_circ_0007032	-1.05428	0.00191793	0.348444	0.179017	0.678219
novel_circRNA907	-0.79274	0.0193649	0.452603	0.232893	0.879588
hsa_circ_0005683	-0.69228	0.0343534	0.500434	0.263543	0.950261
hsa_circ_0060521	-0.722305	0.0273186	0.485632	0.255693	0.92235
novel_circRNA3882	-0.685797	0.0364225	0.503689	0.264939	0.957587
hsa_circ_0005812	-0.795011	0.0168956	0.451576	0.235215	0.866956
hsa_circ_0004126	-0.764226	0.0196161	0.465694	0.245101	0.884826
novel_circRNA837	-0.760809	0.0282563	0.467288	0.236797	0.922133
novel_circRNA2171	0.645157	0.0459754	1.90629	1.01159	3.59228
hsa_circ_0035298	-0.685437	0.039181	0.50387	0.262667	0.966565
novel_circRNA4426	-0.833387	0.014005	0.434575	0.223544	0.844825
hsa_circ_0003288	-0.938732	0.00571664	0.391124	0.200993	0.761109
novel_circRNA9414	-0.829334	0.011561	0.43634	0.229234	0.830561
hsa_circ_0047596	-0.669097	0.0481463	0.512171	0.263754	0.99456
hsa_circ_0029614	-1.0082	0.00305482	0.364875	0.187253	0.710981
hsa_circ_0005715	-0.837203	0.0155206	0.43292	0.219752	0.852869
hsa_circ_0029624	-0.854468	0.0103908	0.425509	0.22135	0.817971
novel_circRNA2361	-1.02386	0.00316587	0.359207	0.181984	0.709015
novel_circRNA1303	-0.655683	0.0484415	0.519087	0.270664	0.995521
hsa_circ_0078765	-0.662635	0.0435211	0.515491	0.270902	0.980913
hsa_circ_0068464	0.782413	0.016823	2.18674	1.15134	4.15328
hsa_circ_0007884	-0.654095	0.0459994	0.519913	0.273467	0.988452
hsa_circ_0021569	-0.665807	0.0420246	0.513859	0.270467	0.976279
novel_circRNA2626	-0.858853	0.013096	0.423648	0.214961	0.834929
hsa_circ_0088767	-0.752614	0.026297	0.471133	0.242553	0.915126
hsa_circ_0002825	-0.861577	0.0187574	0.422495	0.205963	0.866671
hsa_circ_0006610	-0.75073	0.0241347	0.472022	0.245798	0.906453
hsa_circ_0008999	0.852204	0.00937098	2.34481	1.23287	4.45962
hsa_circ_0005445	0.702054	0.0350864	2.01789	1.05033	3.87678
hsa_circ_0012439	-0.745998	0.022916	0.474261	0.249389	0.901896
hsa_circ_0030767	-0.756543	0.0389261	0.469286	0.228867	0.962261
novel_circRNA1031	-0.836419	0.0186113	0.433259	0.215875	0.86955
novel_circRNA2894	1.10345	0.00939203	3.01456	1.31103	6.93162
hsa_circ_0006378	-0.694482	0.0366668	0.499333	0.260299	0.957874
novel_circRNA79910	-0.660294	0.0469244	0.5167	0.269386	0.991062
hsa_circ_0043428	-0.821015	0.0178659	0.439985	0.22303	0.867984
hsa_circ_0042828	-0.784106	0.023641	0.456528	0.231485	0.900349
hsa_circ_0006479	-0.737186	0.0244384	0.478459	0.251755	0.909305
hsa_circ_0008778	-0.656649	0.0426092	0.518586	0.274881	0.978358
novel_circRNA1465	-0.746146	0.0228811	0.474191	0.249362	0.901729
hsa_circ_0052114	-0.718111	0.0307489	0.487673	0.254202	0.935573
novel_circRNA3227	-0.772174	0.020423	0.462008	0.240522	0.887447
novel_circRNA12545	-0.727468	0.0265903	0.483131	0.253991	0.918989
hsa_circ_0005745	-1.11322	0.00343354	0.3285	0.155844	0.692439
hsa_circ_0008675	-1.15489	0.000889153	0.315092	0.159458	0.622628
novel_circRNA3229	-0.795129	0.0151869	0.451523	0.237636	0.85792
hsa_circ_0077223	-0.82296	0.0206641	0.43913	0.218714	0.881676
hsa_circ_0003919	-1.00241	0.00308431	0.366996	0.18894	0.712849
hsa_circ_0060985	-0.733759	0.02531	0.480101	0.252397	0.913231
hsa_circ_0007041	0.695024	0.0319139	2.00376	1.06194	3.78085
hsa_circ_0075650	-0.737961	0.0439382	0.478088	0.233195	0.980158
novel_circRNA1518	0.69401	0.0317151	2.00173	1.06263	3.77074
hsa_circ_0007931	-0.90235	0.00674927	0.405616	0.211146	0.779197
novel_circRNA1517	0.870551	0.0380411	2.38823	1.0492	5.43616
hsa_circ_0003293	-0.747009	0.0228021	0.473782	0.249055	0.901285
hsa_circ_0017995	0.66376	0.0399919	1.94208	1.0308	3.65898
hsa_circ_0008896	-0.880474	0.0074332	0.414586	0.217586	0.789951
hsa_circ_0008636	-0.709286	0.0303191	0.491996	0.258947	0.934785
hsa_circ_0003911	-0.889678	0.0153485	0.410788	0.200083	0.843387
novel_circRNA3107	-0.649366	0.0473445	0.522377	0.274962	0.992419
hsa_circ_0043244	-0.804582	0.0160129	0.447275	0.2324	0.86082
hsa_circ_0008164	-0.713311	0.0351531	0.490019	0.252341	0.951563
novel_circRNA1140	1.00786	0.00299071	2.73973	1.40841	5.3295
hsa_circ_0046970	0.768521	0.0177361	2.15657	1.14254	4.0706
hsa_circ_0047460	-0.713244	0.0296813	0.490052	0.257645	0.932101
novel_circRNA48900	0.849411	0.00964109	2.33827	1.22905	4.44857
hsa_circ_0006363	-0.892316	0.00853268	0.409706	0.210717	0.796609
hsa_circ_0004237	0.630097	0.0476041	1.87779	1.00668	3.50271
novel_circRNA1540	0.822419	0.012801	2.276	1.19109	4.34909
novel_circRNA6368	-0.661764	0.0468111	0.51594	0.268691	0.990709
novel_circRNA3697	-0.922855	0.0151844	0.397383	0.188656	0.837043
hsa_circ_0002444	-0.725135	0.0271257	0.484259	0.254536	0.921314
hsa_circ_0008761	-0.790538	0.0174065	0.453601	0.23643	0.870251
hsa_circ_0001979	-0.786209	0.0203575	0.455569	0.234454	0.885217
hsa_circ_0077957	-0.666798	0.0394571	0.51335	0.27215	0.968321
hsa_circ_0032704	-0.737909	0.0268152	0.478112	0.248803	0.918764
novel_circRNA1282	1.09131	0.00224931	2.97817	1.47877	5.99789
novel_circRNA43774	-0.747593	0.030881	0.473505	0.240174	0.933518
novel_circRNA7277	-0.786421	0.0181389	0.455472	0.237219	0.874529
hsa_circ_0059484	-0.725521	0.0474417	0.484072	0.236252	0.991846
hsa_circ_0081258	0.636511	0.0494947	1.88987	1.00141	3.56661
hsa_circ_0057104	-0.743174	0.0233516	0.475602	0.250195	0.904084
hsa_circ_0004023	-0.702879	0.0351937	0.495158	0.257437	0.952393
novel_circRNA1758	-0.925681	0.00748637	0.396261	0.201075	0.780918
novel_circRNA2537	-0.820983	0.0382979	0.439999	0.202361	0.956704
hsa_circ_0023342	0.723275	0.0273084	2.06117	1.08435	3.91795
hsa_circ_0076558	-1.03465	0.00481795	0.35535	0.173076	0.729584
hsa_circ_0025382	1.51514	0.00209635	4.55005	1.7329	11.947
hsa_circ_0008619	-0.685384	0.0478508	0.503897	0.255564	0.993534
hsa_circ_0007879	-1.34249	0.0255423	0.261195	0.0803976	0.848569
hsa_circ_0039348	-0.791941	0.0369579	0.452965	0.215251	0.9532
hsa_circ_0007327	-0.861446	0.0108458	0.422551	0.217799	0.819787
hsa_circ_0047744	-0.742354	0.0425999	0.475992	0.23225	0.975537
hsa_circ_0002523	-0.696973	0.0441034	0.498091	0.252701	0.981769
hsa_circ_0039365	-0.810248	0.0327321	0.444748	0.211412	0.935616
novel_circRNA23290	-0.963973	0.00389304	0.381375	0.198201	0.733835
novel_circRNA1505	-0.734005	0.0389158	0.479983	0.239153	0.963329
hsa_circ_0001985	-0.891425	0.00847945	0.410071	0.211158	0.796363
novel_circRNA784	0.710825	0.0268373	2.03567	1.08494	3.81952
hsa_circ_0001803	-0.677427	0.0386479	0.507922	0.267272	0.965254
novel_circRNA82640	-0.686985	0.0358901	0.50309	0.264816	0.955757
hsa_circ_0004385	-0.689431	0.0414742	0.501861	0.258666	0.973707
hsa_circ_0003957	-0.951113	0.0123345	0.386311	0.183407	0.813689
novel_circRNA1270	-0.83407	0.0455735	0.434278	0.19172	0.983715
hsa_circ_0005975	-0.739423	0.0372458	0.477389	0.238079	0.957246
hsa_circ_0037054	-0.73103	0.0308633	0.481413	0.247903	0.934876
hsa_circ_0078264	-1.19544	0.00430707	0.302571	0.133163	0.687499
hsa_circ_0001980	-0.73163	0.0253421	0.481124	0.253372	0.9136
hsa_circ_0005479	-0.891834	0.0191164	0.409903	0.194409	0.864263
hsa_circ_0078786	0.730944	0.0353446	2.07704	1.05144	4.10302
hsa_circ_0084018	0.754096	0.0204541	2.12569	1.1235	4.02184
novel_circRNA7875	0.637902	0.0475598	1.89251	1.00689	3.55708
novel_circRNA1406	0.887011	0.0129052	2.42786	1.20659	4.88527
hsa_circ_0008464	-0.9491	0.0125228	0.387089	0.183773	0.815346
hsa_circ_0006588	-0.708478	0.0458405	0.492393	0.245645	0.986995
hsa_circ_0036722	1.1829	0.010188	3.26383	1.32388	8.04648
novel_circRNA61266	-0.700962	0.0325978	0.496108	0.260839	0.943583
novel_circRNA4115	0.838749	0.0117837	2.31347	1.20445	4.44363
novel_circRNA2296	-1.11864	0.0117458	0.326723	0.136861	0.779972
novel_circRNA3839	-0.968808	0.0148221	0.379535	0.174109	0.827336
novel_circRNA4332	-1.52051	0.00153336	0.218601	0.0853395	0.559958
hsa_circ_0001651	-0.706431	0.0415003	0.493402	0.250162	0.973152
hsa_circ_0008425	-0.839368	0.0341134	0.431983	0.198724	0.93904
hsa_circ_0009150	-0.769954	0.0208068	0.463035	0.241033	0.889507
hsa_circ_0002921	-0.869905	0.0284192	0.418991	0.19245	0.912206
hsa_circ_0008489	0.750882	0.0226151	2.11887	1.11111	4.04063
novel_circRNA1255	-0.686586	0.0473247	0.503291	0.255364	0.991926
novel_circRNA2923	0.67685	0.0375377	1.96767	1.03979	3.72356
hsa_circ_0079943	-0.687496	0.0386083	0.502833	0.262115	0.964619
hsa_circ_0076154	0.84324	0.0106865	2.32389	1.21631	4.44002
novel_circRNA1263	-0.890712	0.0447524	0.410363	0.171948	0.979352
hsa_circ_0004011	0.791012	0.017906	2.20563	1.14589	4.24544
hsa_circ_0008458	0.712727	0.0265737	2.03955	1.08637	3.82905
hsa_circ_0006333	0.680592	0.044688	1.97505	1.01627	3.83835
hsa_circ_0006592	-0.855931	0.0196518	0.424888	0.207003	0.872111
hsa_circ_0089273	-0.781335	0.0279229	0.457794	0.228108	0.918758
novel_circRNA3249	0.723089	0.0330746	2.06079	1.05981	4.00717
novel_circRNA2444	0.727135	0.0249469	2.06914	1.09585	3.90686
novel_circRNA2871	0.688721	0.0311361	1.99117	1.06442	3.72481
novel_circRNA82642	-0.726888	0.0263757	0.483411	0.254501	0.918212
hsa_circ_0060000	-0.749136	0.0270049	0.472775	0.243392	0.918337
hsa_circ_0007534	-0.815897	0.0186773	0.442242	0.224064	0.87287
hsa_circ_0084443	-1.03608	0.0129855	0.354842	0.156683	0.803618
novel_circRNA6599	-0.771016	0.0229043	0.462543	0.238054	0.898727
novel_circRNA6980	-0.956477	0.0313421	0.384244	0.160844	0.917928
hsa_circ_0002534	1.05898	0.00163759	2.88342	1.49166	5.57375
hsa_circ_0006370	-0.663956	0.0427038	0.514811	0.27088	0.978407
hsa_circ_0008440	-0.733173	0.0254149	0.480382	0.252559	0.913718
hsa_circ_0041506	-0.757079	0.0286595	0.469034	0.238065	0.924089
hsa_circ_0036377	-0.714032	0.0319839	0.489666	0.254976	0.940375
hsa_circ_0076222	0.630143	0.0481379	1.87788	1.00517	3.50828
hsa_circ_0004982	-0.730139	0.0257188	0.481842	0.253666	0.915268
hsa_circ_0004597	-0.63712	0.0491931	0.528813	0.280274	0.997751
novel_circRNA1286	1.02821	0.00443275	2.79604	1.37714	5.67688
novel_circRNA2214	-0.746957	0.0494156	0.473806	0.224921	0.998092
hsa_circ_0023065	-0.679077	0.049878	0.507085	0.257228	0.999638
hsa_circ_0008547	-0.746496	0.0227208	0.474025	0.249388	0.901002
hsa_circ_0084746	-0.714599	0.0291681	0.489388	0.257505	0.930082
novel_circRNA2719	-1.00399	0.0114406	0.366415	0.168285	0.79781
novel_circRNA2936	-1.14671	0.0298164	0.317679	0.112902	0.893871
hsa_circ_0006167	-1.03229	0.00232067	0.356191	0.183312	0.692108
novel_circRNA72086	-1.18014	0.0254529	0.307235	0.10912	0.865043
novel_circRNA3317	0.704448	0.0272469	2.02273	1.08234	3.78018
hsa_circ_0034960	-0.952893	0.00504435	0.385624	0.198115	0.750605
novel_circRNA2612	0.758031	0.0206354	2.13407	1.12315	4.05488
novel_circRNA2218	-0.917086	0.0207585	0.399682	0.183707	0.86957
hsa_circ_0007485	-0.91826	0.0121047	0.399213	0.194844	0.817943
hsa_circ_0029549	-0.788309	0.0177922	0.454613	0.236867	0.872526
hsa_circ_0005140	-0.839589	0.018321	0.431888	0.214995	0.867587
novel_circRNA77244	-0.795047	0.0214575	0.45156	0.229328	0.889147
hsa_circ_0003649	-0.726333	0.0471766	0.483679	0.236074	0.990984
hsa_circ_0046013	-0.946097	0.00458182	0.388253	0.201863	0.746747
novel_circRNA4467	-0.702741	0.0379711	0.495226	0.255006	0.961739
hsa_circ_0018761	-0.652038	0.0467175	0.520983	0.274006	0.990574
novel_circRNA748	-0.836223	0.0281469	0.433344	0.205394	0.914278
hsa_circ_0048019	-0.873487	0.0279232	0.417493	0.191618	0.909623
novel_circRNA1616	0.973037	0.00636663	2.64597	1.31524	5.3231
hsa_circ_0076947	0.868346	0.0232147	2.38297	1.12587	5.04366
novel_circRNA9193	-0.71359	0.0448259	0.489883	0.243971	0.98366
hsa_circ_0003884	-0.727074	0.0408105	0.483321	0.240807	0.97007
hsa_circ_0002403	-0.763209	0.0369534	0.466168	0.22759	0.954842
hsa_circ_0027528	-0.798109	0.0355429	0.450179	0.2139	0.947459
novel_circRNA7762	-0.915633	0.00825134	0.400263	0.20291	0.789567
novel_circRNA1775	-0.822159	0.0486712	0.439482	0.194073	0.995217
novel_circRNA7467	-0.789866	0.0461951	0.453906	0.208795	0.986759
hsa_circ_0018533	-0.682403	0.0487923	0.505401	0.256355	0.996391
hsa_circ_0007171	-0.709691	0.0304417	0.491796	0.258624	0.935193
hsa_circ_0048687	-0.754689	0.0466773	0.470157	0.223514	0.988963
novel_circRNA3797	0.690875	0.0314065	1.99546	1.06356	3.74392
hsa_circ_0060735	-0.803789	0.0425459	0.447629	0.20586	0.973342
novel_circRNA5338	1.66915	0.00710721	5.30768	1.57427	17.8949
novel_circRNA42115	0.704351	0.042329	2.02253	1.02469	3.99208
novel_circRNA32005	-0.693288	0.0449852	0.499929	0.253834	0.984617
novel_circRNA2974	-0.764886	0.0367724	0.465387	0.227008	0.954088
hsa_circ_0073755	-0.901178	0.00675852	0.406091	0.211549	0.779535
novel_circRNA31990	-0.825889	0.015262	0.437846	0.224676	0.853268
hsa_circ_0004725	-1.23079	0.0102468	0.292062	0.114134	0.74737
hsa_circ_0087458	-1.02829	0.0205605	0.357619	0.149791	0.853796
hsa_circ_0031417	-0.711491	0.0358959	0.490912	0.252553	0.954235
novel_circRNA89022	-0.677714	0.0386354	0.507776	0.267133	0.9652
novel_circRNA1024	-1.02759	0.0096619	0.357868	0.164326	0.779363
novel_circRNA4558	0.781398	0.0395381	2.18452	1.03813	4.59688
hsa_circ_0032826	0.670945	0.0371121	1.95608	1.04091	3.67589
novel_circRNA1965	1.07693	0.00701041	2.93566	1.34194	6.42211
novel_circRNA43360	-0.731576	0.0306399	0.48115	0.247864	0.934
hsa_circ_0075748	-0.883108	0.00939488	0.413496	0.212353	0.805163
hsa_circ_0067026	-0.681662	0.049141	0.505776	0.256466	0.997439
novel_circRNA60962	-0.89995	0.0231133	0.40659	0.187036	0.883868
hsa_circ_0054876	-0.778106	0.0403043	0.459275	0.218315	0.966187
novel_circRNA9765	-1.06472	0.0106896	0.344823	0.152251	0.780965
hsa_circ_0003161	0.659412	0.042247	1.93365	1.02336	3.65368
novel_circRNA94443	-1.01804	0.0102992	0.361301	0.166001	0.786372
hsa_circ_0006084	-0.829338	0.0236298	0.436338	0.21276	0.894862
novel_circRNA16867	-0.693894	0.0408775	0.499627	0.256915	0.971631
hsa_circ_0067230	-0.775147	0.0180222	0.460636	0.24232	0.875642
novel_circRNA7902	-0.65476	0.0491996	0.519567	0.27057	0.997708
novel_circRNA1644	-0.720827	0.0489077	0.48635	0.237354	0.996554
hsa_circ_0017078	-0.81627	0.0218823	0.442078	0.219992	0.888364
novel_circRNA9428	-0.878509	0.0350654	0.415402	0.183512	0.940315
hsa_circ_0008886	-0.690656	0.0414802	0.501247	0.25804	0.97368
novel_circRNA7070	-0.706235	0.0414107	0.493499	0.250333	0.972869
novel_circRNA3478	-1.0428	0.0189307	0.352468	0.147538	0.842043
hsa_circ_0009166	-0.926311	0.0370555	0.396012	0.165794	0.945904
novel_circRNA81068	-0.744334	0.0279171	0.47505	0.244651	0.922429
hsa_circ_0004249	-0.993253	0.0067426	0.37037	0.180542	0.759791
novel_circRNA3914	-0.925378	0.0148827	0.396381	0.188217	0.834772
novel_circRNA54337	-1.44208	0.00265834	0.236435	0.0922964	0.605672
hsa_circ_0036036	0.922599	0.012536	2.51582	1.21937	5.19067
hsa_circ_0002997	0.764572	0.0440358	2.14807	1.02063	4.52095
hsa_circ_0043110	-0.708022	0.0460062	0.492617	0.245737	0.987527
novel_circRNA2583	1.08541	0.0145455	2.96066	1.2396	7.07122
novel_circRNA92745	-0.912414	0.0162804	0.401554	0.19076	0.845281
hsa_circ_0011837	-0.72547	0.0475613	0.484097	0.236185	0.99223
novel_circRNA4440	-1.54749	0.0100515	0.212782	0.0654943	0.6913
novel_circRNA64753	-0.765682	0.0364148	0.465017	0.226968	0.952737
novel_circRNA3310	0.963404	0.0462266	2.6206	1.01625	6.75774
hsa_circ_0033191	-0.710272	0.0323901	0.491511	0.256424	0.942121
hsa_circ_0029767	-0.902265	0.0421159	0.40565	0.169927	0.968365
novel_circRNA5623	-0.825997	0.0373221	0.437798	0.201192	0.952658
hsa_circ_0003650	-0.928917	0.0191461	0.394981	0.181576	0.859201
novel_circRNA71095	-0.975482	0.0280293	0.377011	0.157904	0.900148
novel_circRNA3025	0.671869	0.0345957	1.95789	1.04988	3.65122
hsa_circ_0074875	-1.21176	0.0218695	0.297672	0.105642	0.838762
hsa_circ_0009079	-0.841443	0.0439234	0.431088	0.190144	0.97735
hsa_circ_0006748	-0.702388	0.0480988	0.495401	0.246868	0.994143
novel_circRNA4325	0.792242	0.0319461	2.20834	1.07076	4.55449
hsa_circ_0053406	0.812337	0.0116366	2.25317	1.19875	4.23506
novel_circRNA3732	-0.823848	0.0486365	0.43874	0.193444	0.995082
hsa_circ_0055038	-0.875393	0.0214428	0.416698	0.197635	0.878578
novel_circRNA2392	1.5781	0.000536011	4.84574	1.98318	11.8402
hsa_circ_0072789	-1.23553	0.0398056	0.29068	0.0895022	0.944052
novel_circRNA2429	-1.00025	0.024395	0.367788	0.153934	0.87874
novel_circRNA4228	-0.871952	0.0217757	0.418135	0.198522	0.880689
hsa_circ_0008448	-1.32155	0.012292	0.266721	0.0947871	0.750523
hsa_circ_0067491	-0.914943	0.0281933	0.400539	0.176918	0.906816
novel_circRNA29238	-0.804306	0.0343312	0.447398	0.212408	0.942361
hsa_circ_0071616	-0.843593	0.0334604	0.430162	0.197678	0.936064
hsa_circ_0001069	-1.39347	0.00838737	0.248212	0.0880768	0.699493
hsa_circ_0048006	0.683297	0.0321026	1.9804	1.06014	3.69949
novel_circRNA13788	-1.05648	0.0172408	0.347678	0.145738	0.829433
hsa_circ_0008729	-0.683818	0.0369226	0.504686	0.265503	0.959343
hsa_circ_0054923	0.676392	0.0334799	1.96677	1.05433	3.66884
hsa_circ_0009244	-0.810203	0.014835	0.444768	0.231778	0.853483
novel_circRNA52315	-0.718828	0.0281481	0.487323	0.256501	0.925859
hsa_circ_0002612	-1.7731	0.014655	0.169807	0.0408889	0.705185
hsa_circ_0065916	-1.06607	0.00718396	0.344359	0.158288	0.749164
novel_circRNA97224	0.969731	0.0151561	2.63723	1.20579	5.76801
hsa_circ_0000444	-0.793181	0.0303939	0.452404	0.22063	0.927659
hsa_circ_0017627	-0.635135	0.0497066	0.529864	0.280984	0.999186
novel_circRNA3679	-0.851818	0.0410568	0.426638	0.188429	0.965988
hsa_circ_0087050	0.778703	0.0351211	2.17864	1.05583	4.4955
hsa_circ_0066997	0.667349	0.0365575	1.94906	1.0426	3.64361
novel_circRNA7594	-1.05524	0.011538	0.348107	0.153503	0.789423
hsa_circ_0054272	-0.888921	0.0452302	0.411099	0.172224	0.981292
novel_circRNA1807	1.01678	0.0033835	2.76427	1.4004	5.45645
novel_circRNA8249	-0.686716	0.0423607	0.503226	0.259304	0.976599
hsa_circ_0059630	-0.725305	0.036303	0.484177	0.245529	0.954784
novel_circRNA9178	-1.15288	0.0160775	0.315725	0.123491	0.807206
novel_circRNA8954	-1.05529	0.02769	0.34809	0.136049	0.890613
hsa_circ_0007676	-1.20634	0.0119158	0.299292	0.116883	0.766372
novel_circRNA23889	1.19283	0.00297341	3.29638	1.50047	7.24181
hsa_circ_0066278	-0.743394	0.0423441	0.475498	0.231982	0.974636
novel_circRNA99871	0.780894	0.0281949	2.18342	1.08706	4.38553
novel_circRNA2178	0.942501	0.0246293	2.56639	1.12801	5.83891
novel_circRNA3562	-0.910443	0.0289122	0.402346	0.177775	0.910603
novel_circRNA5294	2.34571	0.00330635	10.4407	2.18304	49.9342
novel_circRNA29513	-0.90071	0.042551	0.406281	0.170135	0.970197
hsa_circ_0067735	0.765573	0.0194517	2.15023	1.13139	4.08654
novel_circRNA3600	-0.912987	0.0285954	0.401324	0.177206	0.908888
hsa_circ_0035194	0.765053	0.0440547	2.14911	1.02058	4.52555
hsa_circ_0065635	-0.811608	0.0404906	0.444143	0.204322	0.965454
hsa_circ_0001813	-0.941405	0.0493742	0.39008	0.152555	0.997425
novel_circRNA526	0.796618	0.0360069	2.21803	1.05338	4.67034
hsa_circ_0037794	0.977247	0.00500431	2.65713	1.3429	5.25752
novel_circRNA43746	-0.840691	0.0178563	0.431412	0.215165	0.864994
novel_circRNA4429	-1.04807	0.028769	0.350614	0.137038	0.897048
hsa_circ_0009586	0.64522	0.0446967	1.90641	1.01539	3.57928
novel_circRNA54631	-1.0435	0.0292769	0.35222	0.137823	0.900134
novel_circRNA8080	-0.775544	0.0254141	0.460453	0.233252	0.908962
novel_circRNA10016	-0.806842	0.0414473	0.446265	0.205482	0.969199
novel_circRNA86490	0.660721	0.0374778	1.93619	1.03903	3.60801
novel_circRNA50114	-0.813055	0.0400337	0.443501	0.204107	0.963679
hsa_circ_0035252	-0.749255	0.0303763	0.472719	0.239907	0.931458
hsa_circ_0005518	-0.98598	0.0262477	0.373073	0.156378	0.890047
hsa_circ_0008214	-1.21722	0.0211995	0.296051	0.105136	0.833649
hsa_circ_0008302	-1.03492	0.00904967	0.355256	0.163322	0.772747
novel_circRNA16724	0.748262	0.0495988	2.11332	1.00131	4.46028
novel_circRNA1507	-1.65727	0.0225604	0.190659	0.0458945	0.792056
hsa_circ_0054598	0.737193	0.0442928	2.09006	1.019	4.28691
novel_circRNA5641	0.662061	0.0384896	1.93878	1.0357	3.62933
novel_circRNA5981	0.809809	0.0176276	2.24748	1.15148	4.38666
hsa_circ_0027758	-1.05124	0.0118655	0.349506	0.154107	0.792659
novel_circRNA83513	-1.19494	0.0468318	0.302722	0.093188	0.983395
novel_circRNA4144	0.732835	0.0261497	2.08097	1.09089	3.96962
novel_circRNA69908	-0.829146	0.0469617	0.436422	0.192597	0.988926
hsa_circ_0044171	-0.695242	0.0443644	0.498954	0.253355	0.982633
hsa_circ_0005739	-1.08448	0.0145333	0.338079	0.141672	0.806774
hsa_circ_0006465	-1.26161	0.0169984	0.283198	0.100497	0.798044
novel_circRNA8068	0.873089	0.0289224	2.3943	1.09391	5.24053
novel_circRNA30296	-1.55616	0.0321074	0.210946	0.0508258	0.8755
novel_circRNA8543	-0.891109	0.019145	0.410201	0.194634	0.864519
hsa_circ_0069635	-0.849748	0.0417924	0.427523	0.188637	0.968927
hsa_circ_0039043	-0.944572	0.0234231	0.388846	0.171803	0.880086
hsa_circ_0049693	-0.830942	0.0193997	0.435639	0.217056	0.874341
hsa_circ_0007878	-0.945198	0.0234786	0.388603	0.171546	0.880299
novel_circRNA9581	1.0255	0.00577307	2.78849	1.34631	5.77556
novel_circRNA82556	0.901249	0.0233802	2.46268	1.12989	5.36759
novel_circRNA97504	0.719812	0.0240777	2.05405	1.09903	3.83896
novel_circRNA2678	1.63036	0.0320197	5.10571	1.15034	22.6613
novel_circRNA2949	0.70248	0.0348512	2.01875	1.05125	3.8767
hsa_circ_0073984	-0.984126	0.0264822	0.373766	0.156712	0.891448
novel_circRNA6706	-1.23858	0.0395332	0.289796	0.0891159	0.942385
novel_circRNA65508	-0.912112	0.0287594	0.401675	0.177351	0.909735
hsa_circ_0016856	0.737919	0.0212582	2.09158	1.11629	3.91895
novel_circRNA3155	-1.28351	0.00750082	0.277063	0.108135	0.709889
hsa_circ_0047803	-0.88717	0.0251948	0.41182	0.189383	0.895515
novel_circRNA9846	0.997426	0.0030384	2.71129	1.40191	5.24366
novel_circRNA23770	-1.24695	0.038114	0.28738	0.0884297	0.933934
novel_circRNA2559	0.95532	0.00443302	2.5995	1.34625	5.01945
hsa_circ_0069236	3.09741	0.000246868	22.1405	4.22576	116.003
hsa_circ_0006092	-1.47769	0.0419053	0.228165	0.0549536	0.94733
hsa_circ_0003804	-0.79308	0.0257155	0.452449	0.225379	0.908295
novel_circRNA47821	-1.23762	0.0395776	0.290073	0.089259	0.942678
hsa_circ_0006110	1.14408	0.00142488	3.13956	1.55434	6.34147
novel_circRNA82764	-0.780422	0.0396714	0.458213	0.217845	0.9638
novel_circRNA1234	1.94007	0.0118922	6.95921	1.53472	31.5566
novel_circRNA6470	1.28766	0.00802255	3.62429	1.39891	9.38975
novel_circRNA14949	-0.832224	0.0284016	0.435081	0.206707	0.915768
novel_circRNA6796	-0.839395	0.0220604	0.431972	0.210551	0.886244
novel_circRNA9724	-1.20652	0.0118007	0.299236	0.116993	0.765362
hsa_circ_0005869	-1.05666	0.0454183	0.347614	0.123467	0.978685
novel_circRNA7547	-1.2001	0.00687238	0.301164	0.126146	0.719004
novel_circRNA1677	-1.06981	0.0427374	0.343075	0.121894	0.9656
novel_circRNA4497	-1.15017	0.0294934	0.316582	0.112392	0.891736
novel_circRNA42808	-0.969707	0.0106657	0.379194	0.180139	0.798206
novel_circRNA2035	-1.15062	0.00247415	0.31644	0.150203	0.666661
novel_circRNA5128	-0.747698	0.0492977	0.473455	0.224676	0.997704
novel_circRNA1628	0.933896	0.0146697	2.5444	1.20185	5.38667
hsa_circ_0007832	-1.14327	0.0170259	0.318776	0.124638	0.815302
hsa_circ_0037875	-0.914848	0.00995424	0.400577	0.199781	0.803191
novel_circRNA90804	-1.27025	0.0162051	0.280761	0.0996825	0.790778
hsa_circ_0065390	-0.782244	0.0485403	0.457378	0.210247	0.994999
hsa_circ_0067744	0.918861	0.0388826	2.50643	1.04804	5.99427
hsa_circ_0009711	0.811799	0.0415547	2.25195	1.03155	4.91618
novel_circRNA6516	1.11188	0.00377442	3.04006	1.4326	6.4512
novel_circRNA25023	-0.874119	0.0214136	0.41723	0.198135	0.878597
novel_circRNA6342	-1.43617	0.00659774	0.237837	0.0843843	0.670343
hsa_circ_0011957	0.9014	0.00801967	2.46305	1.26494	4.79595
hsa_circ_0041416	0.834849	0.0233941	2.30447	1.11969	4.7429
novel_circRNA61361	-0.885665	0.00909108	0.41244	0.212014	0.802338
hsa_circ_0075862	-0.930794	0.0142701	0.39424	0.187253	0.830031
novel_circRNA96726	-0.84687	0.0422399	0.428755	0.189369	0.970756
hsa_circ_0061132	-0.812433	0.0401601	0.443777	0.204254	0.964181
novel_circRNA3724	1.58974	0.0115907	4.90249	1.4268	16.8449
hsa_circ_0059342	0.703323	0.0420158	2.02046	1.02571	3.97991
novel_circRNA48570	-0.898636	0.0311067	0.407125	0.179842	0.921643
novel_circRNA65138	-0.849502	0.0319356	0.427628	0.196785	0.929267
hsa_circ_0000974	-1.05151	0.0281808	0.34941	0.136623	0.893605
novel_circRNA8936	-1.04569	0.0185329	0.351448	0.147187	0.839178
novel_circRNA92837	0.765752	0.0376432	2.15061	1.04472	4.42715
novel_circRNA101752	0.80948	0.0125441	2.24674	1.19001	4.24186
novel_circRNA4017	-1.36839	0.0229065	0.254515	0.0782927	0.827383
hsa_circ_0043184	-0.819547	0.0306449	0.440631	0.209584	0.926384
hsa_circ_0022591	-0.819633	0.0212628	0.440593	0.219349	0.884996
hsa_circ_0005258	0.772768	0.0298383	2.16575	1.07844	4.34934
hsa_circ_0006293	0.784961	0.0177165	2.19232	1.14593	4.19422
hsa_circ_0059084	-0.89238	0.0443093	0.40968	0.171693	0.977543
hsa_circ_0072490	0.946096	0.0495503	2.57563	1.00186	6.62156
novel_circRNA9560	-1.05916	0.027263	0.346748	0.13541	0.887927
novel_circRNA95915	1.61318	0.000946509	5.01877	1.9286	13.0602
hsa_circ_0004231	0.883729	0.0136208	2.41991	1.19921	4.88317
hsa_circ_0006073	-0.826223	0.0474825	0.437699	0.193346	0.990868
novel_circRNA36437	-0.894606	0.043701	0.408768	0.171369	0.975042
novel_circRNA2313	0.861822	0.00760811	2.36747	1.25727	4.458
novel_circRNA9877	0.769266	0.0154532	2.15818	1.15794	4.02244
hsa_circ_0088387	-1.01066	0.0227054	0.36398	0.152579	0.868285
hsa_circ_0072275	-1.07093	0.042559	0.34269	0.121733	0.964704
hsa_circ_0011631	-1.21306	0.0113184	0.297285	0.116274	0.760087
novel_circRNA7308	1.42819	0.0211355	4.17113	1.23872	14.0454
hsa_circ_0070647	1.07244	0.0159916	2.9225	1.22133	6.99319
hsa_circ_0006533	-0.958802	0.015616	0.383352	0.176214	0.833977
novel_circRNA1256	-2.11822	0.0366242	0.120246	0.0164947	0.876583
hsa_circ_0004610	-0.962143	0.0301248	0.382073	0.160128	0.911646
novel_circRNA9030	2.07211	0.0081571	7.94155	1.71078	36.8652
novel_circRNA86695	-0.984385	0.0398504	0.373669	0.146152	0.955367
novel_circRNA2090	1.53555	0.00483902	4.64388	1.59581	13.5139
novel_circRNA4581	0.996175	0.00942271	2.7079	1.27655	5.74418
novel_circRNA78715	0.78211	0.0401322	2.18608	1.03585	4.61357
hsa_circ_0059027	-1.06896	0.042949	0.343367	0.121969	0.966644
novel_circRNA7181	-1.32494	0.0276437	0.26582	0.0817511	0.864334
hsa_circ_0084157	0.741935	0.042958	2.09999	1.02379	4.30748
novel_circRNA2880	-1.5099	0.0377533	0.220931	0.0531644	0.918108
novel_circRNA3844	-1.20128	0.0456839	0.300808	0.0925954	0.977216
novel_circRNA6499	-1.38192	0.00399474	0.251097	0.0979953	0.643394
hsa_circ_0057518	-1.24257	0.0187361	0.288642	0.10243	0.813378
novel_circRNA4898	-1.14911	0.0164602	0.31692	0.123923	0.810488
hsa_circ_0003849	-0.820105	0.0494146	0.440385	0.194347	0.997902
novel_circRNA7291	-1.62457	0.0253249	0.196996	0.0474382	0.818062
novel_circRNA8557	0.800393	0.0358479	2.22642	1.05432	4.70156
novel_circRNA9021	-1.34482	0.0108295	0.260587	0.0926231	0.733136
novel_circRNA2321	-0.837396	0.0450134	0.432836	0.190868	0.981555
novel_circRNA4543	-0.984079	0.0182332	0.373783	0.165124	0.846114
hsa_circ_0003591	-1.65997	0.022353	0.190145	0.0457648	0.790018
hsa_circ_0068482	-1.24013	0.0189782	0.289348	0.102673	0.815425
novel_circRNA4710	1.68686	0.00655795	5.40247	1.60108	18.2294
novel_circRNA7428	1.43903	0.000606605	4.21662	1.85228	9.5989
novel_circRNA1662	-1.4653	0.00557065	0.231008	0.0819748	0.650988
hsa_circ_0038276	-2.56033	0.0115592	0.0772793	0.010594	0.563721
hsa_circ_0006013	1.29577	0.00760974	3.65382	1.41086	9.46263
hsa_circ_0039245	-1.18111	0.0493809	0.306938	0.094513	0.996805
novel_circRNA1316	0.808684	0.0238861	2.24495	1.11297	4.52823
hsa_circ_0007156	-1.06168	0.0444985	0.345875	0.122793	0.974236
novel_circRNA54247	1.07268	0.0438452	2.92322	1.03003	8.29602
hsa_circ_0057261	0.916233	0.0287211	2.49986	1.09991	5.68164
novel_circRNA4312	1.14497	0.0312112	3.14234	1.10885	8.90504
novel_circRNA8092	-0.999924	0.0367771	0.367907	0.14393	0.94043
novel_circRNA58284	-1.07613	0.0245375	0.340911	0.133436	0.870978
novel_circRNA4967	-1.06646	0.0162441	0.344225	0.144257	0.821388
novel_circRNA56033	-1.11326	0.0352439	0.328485	0.116536	0.925915
hsa_circ_0029736	0.787103	0.0181844	2.19702	1.14331	4.22186
novel_circRNA81174	0.728485	0.0421013	2.07194	1.02635	4.18274
novel_circRNA8585	-1.20124	0.0458667	0.300822	0.0925117	0.978189
hsa_circ_0008730	-0.803307	0.0202829	0.447845	0.227265	0.882517
hsa_circ_0045864	0.925886	0.0280227	2.5241	1.10504	5.76548
novel_circRNA6062	-1.00387	0.0359505	0.366459	0.143429	0.9363
hsa_circ_0003204	1.30353	0.0035777	3.68228	1.53193	8.85107
hsa_circ_0077522	0.936208	0.0142868	2.55029	1.20592	5.39337
hsa_circ_0032248	-0.833391	0.0354181	0.434573	0.199908	0.944703
hsa_circ_0019116	-1.2212	0.0207062	0.294875	0.104781	0.829836
novel_circRNA2689	0.866689	0.0234114	2.37902	1.12442	5.03348
novel_circRNA82970	-1.15073	0.029291	0.316407	0.112419	0.890535
novel_circRNA4398	1.08009	0.0166204	2.94495	1.21676	7.1277
hsa_circ_0041234	0.846175	0.027129	2.33071	1.10034	4.93687
novel_circRNA75394	-0.957602	0.0307919	0.383812	0.160956	0.915227
novel_circRNA7265	0.930845	0.0367054	2.53665	1.05919	6.075
hsa_circ_0035997	-0.899941	0.0177378	0.406594	0.193234	0.855535
novel_circRNA3419	0.895073	0.0247433	2.44752	1.1205	5.34611
novel_circRNA27637	0.911767	0.016884	2.48872	1.17799	5.25785
novel_circRNA45291	-1.05454	0.0456425	0.348352	0.123854	0.979778
hsa_circ_0003475	-2.04691	0.0433698	0.129133	0.0177235	0.940856
hsa_circ_0084601	-0.953356	0.0318853	0.385445	0.161358	0.920735
hsa_circ_0042364	-0.948057	0.0230119	0.387493	0.171107	0.877524
novel_circRNA57662	0.68899	0.0392776	1.9917	1.03444	3.83481
hsa_circ_0040943	-0.890874	0.0447382	0.410297	0.171903	0.979292
hsa_circ_0002717	0.756174	0.0485355	2.13011	1.00487	4.51536
novel_circRNA23814	0.950358	0.00481818	2.58663	1.33588	5.00844
novel_circRNA3627	1.03955	0.0065306	2.82795	1.33702	5.98143
novel_circRNA3731	1.29715	0.00398521	3.65884	1.51313	8.84734
novel_circRNA7020	0.766892	0.024129	2.15306	1.10557	4.19304
hsa_circ_0019147	1.26238	0.0202054	3.53382	1.21782	10.2543
novel_circRNA21258	-1.19695	0.0233751	0.302115	0.107349	0.850251
novel_circRNA34478	-1.14072	0.0306564	0.31959	0.1136	0.8991
novel_circRNA8556	0.842172	0.0271092	2.3214	1.09995	4.89925
hsa_circ_0077795	-1.83905	0.0113608	0.158968	0.038275	0.660244
novel_circRNA10400	-0.918603	0.0383763	0.399076	0.167289	0.952017
novel_circRNA48568	-0.909995	0.0403628	0.402526	0.168635	0.960814
novel_circRNA5234	-1.40232	0.0198048	0.246026	0.0756291	0.800339
hsa_circ_0088531	-1.04961	0.0467064	0.350075	0.124441	0.984819
novel_circRNA4345	0.867636	0.0386781	2.38128	1.0462	5.42006
hsa_circ_0032304	1.01397	0.00469186	2.75653	1.36492	5.56695
novel_circRNA92895	-0.822298	0.0485779	0.439421	0.194085	0.994879
novel_circRNA3450	-1.24526	0.0382362	0.287866	0.0886543	0.934717
novel_circRNA19472	-0.940897	0.0340709	0.390278	0.163477	0.93173
novel_circRNA4349	-1.21204	0.0437117	0.297588	0.0916382	0.966395
novel_circRNA9528	0.792216	0.0199666	2.20828	1.13309	4.30373
novel_circRNA21226	1.10931	0.00909663	3.03227	1.31755	6.97864
novel_circRNA9754	1.29556	0.0075614	3.65305	1.41186	9.45194
hsa_circ_0078357	0.947715	0.0233658	2.57981	1.13712	5.85285
hsa_circ_0007825	-0.895543	0.0437854	0.408386	0.170993	0.975356
hsa_circ_0017153	-1.46748	0.0433513	0.230505	0.0555133	0.957114
novel_circRNA43210	1.13709	0.011053	3.11767	1.29695	7.4944
novel_circRNA34477	0.835812	0.0139649	2.30669	1.18459	4.49168
hsa_circ_0042330	-0.886378	0.0252331	0.412146	0.189626	0.895785
novel_circRNA9150	0.795237	0.0256785	2.21497	1.10144	4.45422
novel_circRNA11846	-0.919333	0.0275568	0.398785	0.17604	0.903372
hsa_circ_0088293	0.904463	0.01815	2.4706	1.16663	5.23206
hsa_circ_0076041	-1.51891	0.0115636	0.21895	0.067351	0.711781
novel_circRNA22287	-0.870409	0.0496824	0.41878	0.175589	0.998793
novel_circRNA56853	1.18557	0.00291693	3.27256	1.49909	7.1441
novel_circRNA6679	-0.829882	0.0468716	0.436101	0.19238	0.988585
novel_circRNA7114	1.23814	0.00221017	3.4492	1.56082	7.62225
hsa_circ_0073676	1.0285	0.0141198	2.79686	1.23013	6.35898
novel_circRNA51268	1.61351	0.0314558	5.02038	1.15428	21.8355
hsa_circ_0044301	0.953988	0.00793473	2.59604	1.28363	5.25028
hsa_circ_0004259	0.725679	0.0366425	2.06613	1.04609	4.08082
novel_circRNA27138	1.8295	2.60188e-05	6.23078	2.65627	14.6155
novel_circRNA1992	-1.09845	0.0375565	0.333387	0.118401	0.938734
hsa_circ_0006743	1.22228	0.0119835	3.39491	1.30845	8.80842
hsa_circ_0005696	-1.20064	0.0458361	0.301003	0.0926372	0.978037
hsa_circ_0090869	0.919749	0.0102508	2.50866	1.24305	5.06285
novel_circRNA58372	0.991122	0.0388661	2.69426	1.05199	6.90025
novel_circRNA71362	1.19911	0.000908995	3.31715	1.63335	6.73676
novel_circRNA5187	1.33506	0.00589553	3.80024	1.46927	9.82923
novel_circRNA42547	-1.06752	0.0432253	0.343861	0.122148	0.968013
novel_circRNA54478	-1.24649	0.0182233	0.287513	0.102159	0.809168
hsa_circ_0002630	1.04	0.0202468	2.82923	1.17593	6.807
novel_circRNA5708	-1.52934	0.0109668	0.21668	0.0666908	0.703996
novel_circRNA6042	-0.979165	0.0409851	0.375625	0.146868	0.960684
novel_circRNA27272	1.14276	0.0111444	3.1354	1.29734	7.57764
hsa_circ_0075671	-1.53676	0.0343278	0.215076	0.0518153	0.892743
novel_circRNA85779	-1.1216	0.0072599	0.325759	0.143643	0.738769
novel_circRNA100938	0.897626	0.0442146	2.45377	1.02351	5.88269
novel_circRNA3793	-1.00432	0.0361163	0.366293	0.143183	0.937057
novel_circRNA9599	-2.26045	0.0257605	0.104304	0.0143022	0.760676
novel_circRNA13469	2.14285	0.00595595	8.52372	1.85099	39.2513
hsa_circ_0015333	0.732351	0.0395356	2.07997	1.0357	4.17712
novel_circRNA10017	2.31328	7.80573e-06	10.1076	3.66591	27.8683
hsa_circ_0006869	-1.20212	0.0228452	0.300557	0.106745	0.846261
novel_circRNA8724	0.922949	0.0274407	2.5167	1.10809	5.71595
novel_circRNA9511	0.774065	0.029886	2.16856	1.07836	4.36096
novel_circRNA27852	0.715862	0.0443171	2.04595	1.01836	4.11044
hsa_circ_0029317	0.81683	0.0257255	2.26331	1.10409	4.63966
novel_circRNA3260	0.967108	0.0155563	2.63033	1.2015	5.7583
hsa_circ_0047071	1.1397	0.0333239	3.12584	1.09426	8.92927
novel_circRNA99205	-1.22612	0.0413113	0.29343	0.0903646	0.952819
novel_circRNA4657	1.04498	0.00881184	2.84334	1.30087	6.21472
novel_circRNA80090	-1.1395	0.0307582	0.31998	0.113793	0.899769
hsa_circ_0035285	-1.06039	0.0169877	0.346319	0.14499	0.82721
hsa_circ_0091652	-1.54006	0.0339387	0.214369	0.051647	0.889769
hsa_circ_0069388	0.786806	0.0392388	2.19637	1.03958	4.64038
hsa_circ_0056552	-1.66312	0.0220949	0.189547	0.0456235	0.787493
hsa_circ_0042987	-2.08238	0.0399602	0.124634	0.0170899	0.908927
novel_circRNA8702	-2.13982	0.0348055	0.117675	0.0161326	0.858357
novel_circRNA39463	1.0137	0.0363185	2.75578	1.06672	7.11932
hsa_circ_0036559	0.867366	0.0383945	2.38063	1.04744	5.41071
hsa_circ_0020919	-1.16917	0.0147301	0.310625	0.121393	0.794841
novel_circRNA4730	0.796866	0.035659	2.21858	1.05487	4.66605
novel_circRNA6812	1.05907	0.00793995	2.88367	1.31934	6.30283
hsa_circ_0069750	0.787433	0.0267488	2.19775	1.09496	4.41121
hsa_circ_0016307	1.21758	0.0118842	3.37899	1.30855	8.72535
hsa_circ_0039764	2.99164	2.21204e-05	19.9183	5.00031	79.343
hsa_circ_0088120	-2.0173	0.0465482	0.133015	0.0182469	0.969635
novel_circRNA23937	0.999476	0.0043356	2.71686	1.36721	5.39883
novel_circRNA33052	0.874392	0.0102469	2.39742	1.22983	4.67351
novel_circRNA35895	1.25109	0.00642669	3.49415	1.42091	8.59243
novel_circRNA36283	0.927671	0.026819	2.52861	1.11237	5.74797
novel_circRNA8731	1.10207	0.0381617	3.0104	1.062	8.53344
novel_circRNA55693	-1.33992	0.0257739	0.261868	0.0806376	0.850404
hsa_circ_0029377	0.912905	0.0105957	2.49155	1.23716	5.01782
hsa_circ_0037515	1.04073	0.0140317	2.83129	1.23411	6.49555
hsa_circ_0002994	0.983954	0.00619827	2.67501	1.3223	5.41156
novel_circRNA4378	-1.22375	0.0417116	0.294126	0.0905755	0.955113
novel_circRNA9456	-0.905394	0.0413972	0.404383	0.169404	0.965295
novel_circRNA11037	1.63785	0.00123326	5.14408	1.90471	13.8927
novel_circRNA13318	1.8588	0.000763991	6.41604	2.17341	18.9405
novel_circRNA49870	0.802041	0.0186337	2.23009	1.14329	4.34999
novel_circRNA73195	-1.33533	0.0263085	0.263072	0.0809941	0.854469
novel_circRNA4291	1.94007	0.0118922	6.95921	1.53472	31.5566
hsa_circ_0064674	1.09193	0.0154767	2.98003	1.23115	7.21322
novel_circRNA7743	1.24231	0.000566928	3.46361	1.70903	7.01955
hsa_circ_0003260	0.99016	0.0264671	2.69167	1.12266	6.45348
novel_circRNA1045	1.58902	0.0119977	4.89893	1.41808	16.9239
novel_circRNA8109	2.26137	0.00068159	9.59621	2.60279	35.3803
hsa_circ_0035938	0.956578	0.0462248	2.60277	1.01614	6.6668
novel_circRNA85783	-0.904492	0.0414775	0.404747	0.169646	0.965661
novel_circRNA5211	1.22477	0.00219608	3.40339	1.5541	7.45326
novel_circRNA9639	2.18006	0.00482353	8.84686	1.94276	40.2865
novel_circRNA73520	1.33798	0.0128284	3.81135	1.32867	10.933
novel_circRNA19702	1.03917	0.0028898	2.82688	1.42693	5.60032
novel_circRNA34613	1.48838	0.0470804	4.4299	1.01938	19.2509
novel_circRNA2814	-1.46079	0.0443066	0.232053	0.0558896	0.963484
hsa_circ_0012409	1.21201	0.0228063	3.36022	1.18364	9.53926
novel_circRNA30768	1.60605	0.0328322	4.98307	1.14005	21.7806
novel_circRNA24420	0.847901	0.0149542	2.33474	1.17938	4.62193
novel_circRNA73363	0.902619	0.014166	2.46605	1.19893	5.07238
novel_circRNA3066	-1.02931	0.0316596	0.357254	0.139706	0.913562
novel_circRNA15349	1.554	0.00357236	4.73034	1.66304	13.455
novel_circRNA56426	0.864044	0.0399533	2.37274	1.04045	5.41102
hsa_circ_0085025	-1.52177	0.0360999	0.218326	0.0526071	0.906077
novel_circRNA26719	-0.89101	0.0245267	0.410241	0.188702	0.891871
novel_circRNA56093	-1.6313	0.00667207	0.195675	0.0602112	0.63591
novel_circRNA9544	-1.6866	0.0203083	0.185148	0.0445525	0.769427
novel_circRNA36238	1.28491	0.00872041	3.61434	1.38366	9.44125
hsa_circ_0032880	0.806544	0.0443163	2.24015	1.02071	4.91645
novel_circRNA38278	1.04044	0.0301583	2.83046	1.10499	7.25026
hsa_circ_0048025	-1.60647	0.0270183	0.200594	0.048297	0.833133
novel_circRNA4762	2.48719	0.00188149	12.0274	2.5065	57.7137
novel_circRNA7656	1.33061	0.0146651	3.78334	1.29955	11.0143
novel_circRNA7814	1.25155	0.00969816	3.49576	1.3541	9.02473
hsa_circ_0081619	-1.24494	0.0183893	0.287958	0.102298	0.810576
novel_circRNA29061	1.46296	0.00778003	4.31871	1.4705	12.6836
hsa_circ_0045933	1.03503	0.0141477	2.81519	1.23146	6.4357
novel_circRNA32127	-1.24506	0.038445	0.287922	0.0885755	0.935916
novel_circRNA33663	0.966269	0.0219316	2.62812	1.15007	6.00576
novel_circRNA97104	2.34571	0.00330635	10.4407	2.18304	49.9342
novel_circRNA53943	-1.33488	0.0263571	0.263191	0.081032	0.85484
hsa_circ_0040206	0.945271	0.0131516	2.57351	1.21909	5.43269
novel_circRNA93232	1.03547	0.0201387	2.81643	1.17598	6.74521
novel_circRNA96267	0.842866	0.0228066	2.32302	1.1244	4.79938
novel_circRNA102189	-1.38349	0.0214746	0.250703	0.0770982	0.815219
novel_circRNA12183	-1.11683	0.0344809	0.327316	0.116241	0.921664
hsa_circ_0009056	-1.67023	0.0214927	0.188203	0.0453194	0.781575
novel_circRNA100161	0.969563	0.0325538	2.63679	1.08388	6.4146
novel_circRNA8172	1.27287	0.0170821	3.57108	1.25459	10.1647
novel_circRNA85499	1.3076	0.030367	3.69731	1.132	12.0761
novel_circRNA95174	1.21326	0.00729945	3.36442	1.38668	8.1629
hsa_circ_0037127	-1.22042	0.0424475	0.295107	0.0907864	0.959267
novel_circRNA1546	-2.06205	0.0418458	0.127193	0.0174569	0.926739
novel_circRNA5901	1.75742	0.00152544	5.79748	1.95573	17.1858
novel_circRNA86135	1.18024	0.0155952	3.25516	1.25066	8.47238
novel_circRNA6491	1.01822	0.0339792	2.76827	1.08005	7.09534
hsa_circ_0000535	0.731862	0.0285455	2.07895	1.07981	4.00257
novel_circRNA95663	-2.1688	0.032415	0.114315	0.0156728	0.833796
novel_circRNA97011	1.14747	0.00438426	3.15021	1.43061	6.9368
novel_circRNA2325	1.2603	0.0371711	3.52647	1.07782	11.5381
novel_circRNA5197	1.40464	0.0230231	4.07405	1.21346	13.6782
novel_circRNA6187	1.01075	0.0157172	2.74766	1.20996	6.23958
novel_circRNA6531	0.816069	0.0331083	2.26159	1.0676	4.79091
hsa_circ_0030287	-1.48308	0.0410753	0.226937	0.0546914	0.941654
hsa_circ_0018785	1.29859	0.0167799	3.66412	1.26405	10.6212
novel_circRNA9984	1.18443	0.0496166	3.26881	1.00199	10.6639
novel_circRNA68734	-1.20865	0.0445438	0.2986	0.0918284	0.970966
novel_circRNA6831	1.48165	0.0449053	4.40019	1.03424	18.7206
novel_circRNA9110	0.722346	0.0422868	2.05926	1.02548	4.1352
hsa_circ_0004728	-1.58512	0.0290932	0.204924	0.0493512	0.850915
novel_circRNA90899	1.14077	0.0318523	3.12916	1.10409	8.86856
novel_circRNA9619	1.17657	0.0155559	3.24323	1.25024	8.4132
hsa_circ_0054220	1.20692	0.0128154	3.34318	1.29237	8.64836
novel_circRNA67381	0.899624	0.0250301	2.45868	1.1194	5.40028
hsa_circ_0005891	1.05069	0.00432383	2.85963	1.3896	5.88478
hsa_circ_0050951	1.95273	0.00909106	7.04791	1.62508	30.5665
novel_circRNA63043	1.1417	0.0320629	3.13209	1.10276	8.89582
hsa_circ_0041992	-1.08752	0.0393781	0.337051	0.119777	0.948457
hsa_circ_0009050	1.47629	0.0163646	4.3767	1.3113	14.608
novel_circRNA7016	3.09741	0.000246868	22.1405	4.22576	116.003
novel_circRNA28991	1.51222	0.0406271	4.53679	1.06665	19.2964
hsa_circ_0007947	0.977362	0.00491982	2.65744	1.34474	5.25156
hsa_circ_0021264	1.38624	0.00234336	3.9998	1.63778	9.76835
novel_circRNA7881	1.11453	0.00822754	3.04814	1.33363	6.96684
novel_circRNA25098	1.20757	0.0234803	3.34536	1.17689	9.50935
novel_circRNA47335	1.05111	0.0122697	2.86084	1.25667	6.51274
novel_circRNA66240	-2.02044	0.0461648	0.132597	0.0181968	0.966212
hsa_circ_0007463	1.05345	0.046679	2.86753	1.0156	8.09637
hsa_circ_0012548	0.780666	0.0406509	2.18293	1.03378	4.60947
hsa_circ_0028308	0.876483	0.0270217	2.40244	1.10471	5.2246
hsa_circ_0019533	1.50013	0.0156801	4.48225	1.3275	15.1341
novel_circRNA39188	0.699477	0.0356006	2.0127	1.04822	3.86459
novel_circRNA46371	-1.45611	0.0449407	0.23314	0.0561699	0.967678
hsa_circ_0052508	1.33733	0.0031807	3.80887	1.56632	9.26216
novel_circRNA75508	0.881156	0.0210636	2.41369	1.14168	5.10292
hsa_circ_0024495	0.961044	0.031849	2.61443	1.08702	6.28806
hsa_circ_0006042	1.41683	0.000417321	4.12401	1.87744	9.05883
novel_circRNA47879	0.941356	0.0343715	2.56346	1.07174	6.13141
novel_circRNA6556	1.11412	0.0358991	3.04689	1.07609	8.62708
novel_circRNA43461	0.763149	0.0379306	2.14502	1.04343	4.40958
novel_circRNA2372	0.750788	0.0490816	2.11867	1.00303	4.47521
novel_circRNA5904	0.88209	0.0494525	2.41594	1.00212	5.82446
novel_circRNA28202	1.04998	0.020041	2.85761	1.17948	6.92332
novel_circRNA77521	1.41349	0.00173679	4.11027	1.69709	9.95483
novel_circRNA84417	0.847506	0.0356803	2.33382	1.05836	5.14636
hsa_circ_0030755	1.3538	0.00263981	3.87212	1.60215	9.35826
novel_circRNA10928	1.12487	0.019958	3.07983	1.1942	7.94279
novel_circRNA71194	0.846894	0.0426744	2.33239	1.02836	5.29005
novel_circRNA81100	-1.05851	0.0451548	0.346971	0.123172	0.977408
hsa_circ_0009728	2.03006	0.00146311	7.61453	2.1806	26.5896
novel_circRNA5659	1.11539	0.0362285	3.05075	1.07419	8.66423
novel_circRNA8156	0.798907	0.0376397	2.22311	1.04671	4.72166
hsa_circ_0004911	1.48357	0.00558325	4.40864	1.54394	12.5886
novel_circRNA35938	1.48165	0.0449053	4.40019	1.03424	18.7206
novel_circRNA67437	1.57452	0.0329373	4.82842	1.13613	20.5203
hsa_circ_0037941	1.52002	0.041485	4.5723	1.06042	19.7147
novel_circRNA3501	1.12827	0.0205166	3.09032	1.18977	8.02679
hsa_circ_0085525	0.897027	0.0456554	2.4523	1.01748	5.91049
novel_circRNA32100	1.32335	0.028345	3.75599	1.15067	12.2603
novel_circRNA39684	1.94007	0.0118922	6.95921	1.53472	31.5566
novel_circRNA41996	0.913511	0.0235376	2.49306	1.13075	5.49665
novel_circRNA87500	1.37223	0.0102493	3.94413	1.38351	11.244
novel_circRNA99161	2.41849	0.00170016	11.2288	2.47935	50.8548
novel_circRNA3725	1.06282	0.0460437	2.89451	1.01884	8.2233
novel_circRNA21174	-1.51803	0.036706	0.219144	0.0527456	0.910483
novel_circRNA21364	1.02144	0.0218096	2.77719	1.16022	6.64772
hsa_circ_0062011	-1.30704	0.0298803	0.270621	0.083188	0.880365
novel_circRNA55118	1.62852	0.00267677	5.09634	1.76032	14.7545
novel_circRNA81111	0.845967	0.0435739	2.33023	1.0247	5.2991
hsa_circ_0048014	0.878845	0.0484731	2.40812	1.00591	5.76495
hsa_circ_0040434	0.871376	0.0173724	2.3902	1.16579	4.90056
hsa_circ_0000485	0.904746	0.0427834	2.4713	1.02985	5.93034
novel_circRNA43059	1.07498	0.043615	2.92994	1.03128	8.3242
novel_circRNA62296	1.06733	0.0113004	2.90761	1.27322	6.64
hsa_circ_0046203	-1.55005	0.0100111	0.212238	0.0652412	0.690437
novel_circRNA80618	0.80454	0.0424197	2.23567	1.0279	4.86254
novel_circRNA101001	0.954288	0.0234288	2.59682	1.13771	5.92725
novel_circRNA44232	-2.25085	0.0263761	0.10531	0.0144439	0.767811
novel_circRNA83691	1.18526	0.0261972	3.27154	1.15071	9.30123
hsa_circ_0022320	-1.54772	0.0331081	0.212733	0.0512331	0.88332
novel_circRNA94729	1.34698	0.0110914	3.84579	1.36005	10.8747
novel_circRNA9933	2.03314	0.000385305	7.63806	2.48587	23.4686
novel_circRNA39098	1.5489	0.0127411	4.70631	1.39119	15.9211
hsa_circ_0070541	1.07803	0.0426233	2.93888	1.0365	8.33288
novel_circRNA39244	0.99035	0.0403805	2.69218	1.04438	6.93985
novel_circRNA72207	1.00242	0.0374198	2.72487	1.06011	7.00389
novel_circRNA19512	-2.05057	0.0430085	0.128662	0.017657	0.937526
hsa_circ_0002033	-1.10085	0.0217134	0.332587	0.129917	0.85142
novel_circRNA54981	3.6964	6.01097e-05	40.3021	6.62458	245.187
novel_circRNA79999	0.970306	0.0216348	2.63875	1.15289	6.03962
novel_circRNA5002	1.75498	0.00474009	5.78332	1.71093	19.5489
novel_circRNA23885	1.25638	0.00997576	3.51267	1.35081	9.1344
hsa_circ_0077850	1.40902	0.0196126	4.09194	1.25312	13.3618
hsa_circ_0075273	1.50589	0.04063	4.50816	1.06634	19.0592
hsa_circ_0057183	-1.61218	0.0264712	0.199452	0.0480259	0.828329
hsa_circ_0039321	1.0517	0.0288573	2.86253	1.11461	7.35152
novel_circRNA5141	1.76643	0.0199045	5.84992	1.32227	25.8809
novel_circRNA7240	0.993	0.0275982	2.69932	1.11575	6.53042
novel_circRNA14621	1.35652	0.0260043	3.88264	1.1761	12.8177
novel_circRNA28998	0.93958	0.0360639	2.55891	1.06297	6.1601
novel_circRNA32676	-1.99628	0.0488974	0.13584	0.0186313	0.990396
hsa_circ_0059056	1.14752	0.0100805	3.15037	1.31446	7.55053
novel_circRNA74445	1.25505	0.0373158	3.50801	1.07652	11.4315
hsa_circ_0081981	0.777222	0.0348362	2.17542	1.05691	4.47761
novel_circRNA23244	-1.2387	0.0394125	0.28976	0.0891588	0.941699
novel_circRNA33341	-1.05958	0.0448012	0.346601	0.123122	0.975717
hsa_circ_0036471	1.82162	0.0168768	6.18185	1.38733	27.546
hsa_circ_0016559	0.929337	0.0262529	2.53283	1.11601	5.74835
hsa_circ_0032849	1.47533	0.0472786	4.37246	1.01788	18.7826
novel_circRNA26240	1.20324	0.0241137	3.3309	1.17067	9.47741
novel_circRNA28445	1.46596	0.0477206	4.33171	1.01483	18.4895
novel_circRNA37307	1.23929	0.0211479	3.45316	1.20402	9.90377
novel_circRNA51629	1.82162	0.0168768	6.18185	1.38733	27.546
novel_circRNA91480	1.56059	0.00131713	4.76164	1.83746	12.3394
hsa_circ_0088096	1.2655	0.0394393	3.54485	1.06312	11.8199
novel_circRNA30371	0.875414	0.0377322	2.39987	1.05088	5.48052
hsa_circ_0038344	1.01953	0.0226441	2.77189	1.15358	6.66046
hsa_circ_0039403	0.94707	0.0329647	2.57814	1.07964	6.1565
novel_circRNA35870	0.914819	0.0399806	2.49632	1.04275	5.97616
hsa_circ_0014014	0.73535	0.0455384	2.08621	1.0147	4.28923
novel_circRNA16829	-2.04666	0.0433841	0.129166	0.0177301	0.940991
hsa_circ_0059556	1.19613	0.00753996	3.30728	1.3754	7.95267
novel_circRNA62281	1.53198	0.0416326	4.62733	1.05978	20.2043
hsa_circ_0041151	1.48165	0.0449053	4.40019	1.03424	18.7206
novel_circRNA70326	1.6626	0.0271668	5.27302	1.20625	23.0507
novel_circRNA90959	2.27863	0.00425563	9.76333	2.04684	46.5707
hsa_circ_0000216	-1.98969	0.0495958	0.136738	0.0187632	0.99649
novel_circRNA10721	-1.21	0.0441174	0.298198	0.0918012	0.968638
hsa_circ_0003076	1.15413	0.0174333	3.17128	1.22466	8.21207
hsa_circ_0069055	1.23356	0.0413487	3.43344	1.0496	11.2315
novel_circRNA57171	2.23732	0.000137909	9.36818	2.96523	29.5973
hsa_circ_0045647	1.76643	0.0199045	5.84992	1.32227	25.8809
novel_circRNA96955	2.18006	0.00482353	8.84686	1.94276	40.2865
hsa_circ_0071053	1.36092	0.00496243	3.89977	1.50908	10.0778
hsa_circ_0067567	2.14217	2.96552e-05	8.51788	3.11674	23.2789
novel_circRNA54512	1.46717	0.0177859	4.33693	1.28899	14.592
novel_circRNA60631	1.18388	0.00206484	3.26704	1.53833	6.93839
hsa_circ_0030100	1.21737	0.0432585	3.3783	1.03757	10.9996
novel_circRNA91090	2.08902	1.6444e-05	8.07699	3.12267	20.8917
novel_circRNA52881	3.20612	0.000140346	24.6832	4.73864	128.572
novel_circRNA67048	-2.01556	0.0467239	0.133246	0.0182808	0.971204
novel_circRNA74639	0.909895	0.029872	2.48406	1.0928	5.64656
hsa_circ_0008565	0.858392	0.0410717	2.35936	1.03542	5.37616
novel_circRNA94426	1.58128	0.00438172	4.86118	1.63812	14.4257
novel_circRNA97774	1.02753	0.0351932	2.79416	1.07391	7.26995
novel_circRNA15821	1.24156	0.0439336	3.46102	1.03432	11.5812
novel_circRNA28336	1.28734	0.00402713	3.62312	1.50688	8.71141
novel_circRNA52311	1.76206	0.0192938	5.82444	1.33116	25.4846
novel_circRNA4741	2.05278	0.000409198	7.78949	2.4951	24.3182
hsa_circ_0054420	-1.48516	0.0408626	0.226466	0.0545509	0.940163
hsa_circ_0042768	1.27121	0.0354119	3.56516	1.09069	11.6535
novel_circRNA67722	1.0706	0.018216	2.91713	1.19952	7.09417
novel_circRNA76951	1.30008	0.00077885	3.66959	1.71903	7.83342
novel_circRNA97611	0.939035	0.0352571	2.55751	1.06701	6.13007
novel_circRNA97834	0.802965	0.046208	2.23215	1.01359	4.91566
hsa_circ_0009721	0.953858	0.0480453	2.5957	1.00824	6.68263
hsa_circ_0084529	1.02953	0.0326718	2.79975	1.0886	7.20064
hsa_circ_0004718	0.90748	0.0118789	2.47807	1.22198	5.0253
novel_circRNA84461	-1.43795	0.0477724	0.237414	0.0571665	0.985989
hsa_circ_0073674	1.82162	0.0168768	6.18185	1.38733	27.546
hsa_circ_0038691	0.892493	0.0452203	2.44121	1.01918	5.84733
novel_circRNA78697	0.790855	0.0389521	2.20528	1.04093	4.67203
novel_circRNA88912	0.952264	0.0497214	2.59157	1.00116	6.70846
novel_circRNA1278	1.57685	0.0335422	4.83967	1.13069	20.7151
novel_circRNA4317	2.41849	0.00170016	11.2288	2.47935	50.8548
novel_circRNA7552	1.6626	0.0271668	5.27302	1.20625	23.0507
hsa_circ_0004304	2.48719	0.00188149	12.0274	2.5065	57.7137
novel_circRNA50428	-1.43863	0.0476035	0.237253	0.0571512	0.984917
novel_circRNA68899	1.86761	0.0153656	6.47279	1.42947	29.3095
novel_circRNA82231	0.875381	0.0221727	2.39979	1.1335	5.08073
hsa_circ_0019003	1.46904	0.0180555	4.34506	1.28572	14.684
novel_circRNA97903	1.17104	0.00536036	3.22536	1.4145	7.35449
novel_circRNA4633	1.08394	0.0416022	2.9563	1.0421	8.38661
novel_circRNA17573	2.26137	0.00068159	9.59621	2.60279	35.3803
novel_circRNA79577	1.52002	0.041485	4.5723	1.06042	19.7147
novel_circRNA8793	0.908232	0.0178217	2.47993	1.16989	5.25695
novel_circRNA41162	1.35154	0.0284885	3.86338	1.15285	12.9468
novel_circRNA82670	1.56603	0.0362196	4.7876	1.10579	20.7283
novel_circRNA62245	1.40464	0.0230231	4.07405	1.21346	13.6782
novel_circRNA61764	1.29059	0.00037898	3.63491	1.7841	7.40576
novel_circRNA25582	1.19409	0.0239695	3.30054	1.1705	9.30676
hsa_circ_0077851	1.75498	0.00474009	5.78332	1.71093	19.5489
novel_circRNA72494	-2.06486	0.0415749	0.126837	0.0174069	0.924205
novel_circRNA74244	1.43816	0.00905573	4.21292	1.43069	12.4057
novel_circRNA83678	1.56317	0.00038339	4.77395	2.01465	11.3124
novel_circRNA88776	0.986232	0.0399707	2.68111	1.04621	6.87086
novel_circRNA91704	1.76607	0.00144983	5.84784	1.97215	17.3401
novel_circRNA14707	2.65699	0.000174968	14.2533	3.55828	57.0938
novel_circRNA37068	1.78682	0.0172274	5.97043	1.37228	25.9758
novel_circRNA44131	1.29859	0.0167799	3.66412	1.26405	10.6212
novel_circRNA54773	0.955515	0.0462498	2.60001	1.01602	6.65349
novel_circRNA59833	0.963648	0.0320617	2.62124	1.08607	6.32637
novel_circRNA82461	1.26368	0.00908349	3.53841	1.36933	9.14337
novel_circRNA86779	1.18433	0.0144919	3.26849	1.26476	8.44669
novel_circRNA99858	1.12156	0.00230928	3.06964	1.49211	6.31504
hsa_circ_0004713	0.870285	0.0224409	2.38759	1.13098	5.04041
novel_circRNA5690	1.13884	0.0319571	3.12316	1.1032	8.84164
novel_circRNA7347	1.491	0.00513518	4.44154	1.5632	12.6198
hsa_circ_0065294	1.27007	0.0101184	3.56111	1.35275	9.37466
novel_circRNA92410	1.61351	0.0314558	5.02038	1.15428	21.8355
hsa_circ_0004589	2.0703	0.00740699	7.92721	1.74208	36.0722
novel_circRNA36861	1.39641	0.0050941	4.04068	1.5209	10.7352
novel_circRNA77300	2.79232	0.00092788	16.3188	3.12569	85.1986
novel_circRNA80958	2.19349	0.000187527	8.96645	2.83636	28.3453
novel_circRNA85315	1.19038	0.00823474	3.28833	1.35988	7.95155
novel_circRNA8065	2.80027	0.000433993	16.449	3.45697	78.2682
hsa_circ_0011931	0.927031	0.0375357	2.52699	1.05491	6.05333
hsa_circ_0021483	1.37075	0.00995831	3.93832	1.38864	11.1695
hsa_circ_0057012	1.49511	0.0151107	4.45981	1.33517	14.8969
novel_circRNA15797	2.18006	0.00482353	8.84686	1.94276	40.2865
hsa_circ_0077803	1.0903	0.00712523	2.97518	1.3447	6.58265
novel_circRNA65725	2.80104	6.98046e-05	16.4617	4.1396	65.4624
hsa_circ_0046132	-1.50567	0.0381265	0.221869	0.0534558	0.920868
novel_circRNA76639	1.42166	0.00154159	4.14397	1.71903	9.98965
novel_circRNA86266	1.26966	0.00297239	3.55964	1.54026	8.22657
hsa_circ_0015105	2.07211	0.0081571	7.94155	1.71078	36.8652
novel_circRNA17579	1.18076	0.0149215	3.25684	1.25869	8.42706
novel_circRNA34074	1.18708	0.0499065	3.2775	1.00048	10.7368
novel_circRNA38224	1.2877	0.0368794	3.62443	1.0816	12.1454
hsa_circ_0046196	1.24341	0.0197755	3.46742	1.21863	9.86594
