# Supplementary material for: RNA sequencing reveals the expression profiles of circRNA and identifies a four-circRNA signature acts as a prognostic marker in esophageal squamous cell carcinoma
Source: Cancer Cell Int. 2021 Mar 4;21:151. doi: 10.1186/s12935-021-01852-9 (PMC7934454; doi:10.1186/s12935-021-01852-9)
Supplement: Supplementary file 7 — Additional file 7: Table S4. The 511 signatures comprising different circRNAs in the training dataset (n = 73). [file 12935_2021_1852_MOESM7_ESM.xls]

## Sheet: 2016-07-10-Train-组合合并-ROC-KM
Table S4: The 511 signatures comprising different circRNAs in the training dataset (n = 73)
multi-circRNA-signature	Train_KM-P	Train_AUC	Train_COX_coefficient
hsa_circ_0000005	0.659091	2	2
hsa_circ_0001726	0.645833	0.0237677	0.725058
hsa_circ_0002663	0.673485	0.00123588	1.04984
hsa_circ_0003028	0.645833	0.0117534	0.803008
hsa_circ_0005314	0.59053	0.0749934	0.562254
hsa_circ_0007541	0.645833	0.0408746	0.657309
hsa_circ_0007619	0.618182	0.0401728	0.653336
hsa_circ_0008199	0.728788	0.000325565	1.18106
hsa_circ_0077536	0.673485	0.00235586	0.981183
hsa_circ_0000005_hsa_circ_0001726	0.673485	0.000765646	1.09038
hsa_circ_0000005_hsa_circ_0002663	0.728788	2.42738e-05	1.40272
hsa_circ_0000005_hsa_circ_0003028	0.701136	0.000349715	1.15145
hsa_circ_0000005_hsa_circ_0005314	0.701136	0.000143858	1.2434
hsa_circ_0000005_hsa_circ_0007541	0.701136	0.00186487	1.01413
hsa_circ_0000005_hsa_circ_0007619	0.728788	6.69076e-05	1.29956
hsa_circ_0000005_hsa_circ_0008199	0.645833	0.0100518	0.834097
hsa_circ_0000005_hsa_circ_0077536	0.701136	0.000476279	1.15539
hsa_circ_0001726_hsa_circ_0002663	0.645833	0.00626038	0.882381
hsa_circ_0001726_hsa_circ_0003028	0.673485	0.00328982	0.943012
hsa_circ_0001726_hsa_circ_0005314	0.618182	0.0595471	0.600635
hsa_circ_0001726_hsa_circ_0007541	0.633333	0.0184057	0.766399
hsa_circ_0001726_hsa_circ_0007619	0.673485	0.000886858	1.07885
hsa_circ_0001726_hsa_circ_0008199	0.701136	0.000283195	1.19179
hsa_circ_0001726_hsa_circ_0077536	0.618182	0.0242429	0.724439
hsa_circ_0002663_hsa_circ_0003028	0.673485	0.00248849	0.968889
hsa_circ_0002663_hsa_circ_0005314	0.673485	0.00136319	1.03887
hsa_circ_0002663_hsa_circ_0007541	0.645833	0.00743035	0.863972
hsa_circ_0002663_hsa_circ_0007619	0.645833	0.00206392	0.988078
hsa_circ_0002663_hsa_circ_0008199	0.701136	0.000348644	1.177
hsa_circ_0002663_hsa_circ_0077536	0.645833	0.00160228	1.01242
hsa_circ_0003028_hsa_circ_0005314	0.701136	0.000396295	1.1409
hsa_circ_0003028_hsa_circ_0007541	0.701136	0.000172027	1.20562
hsa_circ_0003028_hsa_circ_0007619	0.673485	0.00278587	0.958068
hsa_circ_0003028_hsa_circ_0008199	0.645833	0.00345054	0.937993
hsa_circ_0003028_hsa_circ_0077536	0.701136	0.000303463	1.16305
hsa_circ_0005314_hsa_circ_0007541	0.59053	0.0649151	0.588048
hsa_circ_0005314_hsa_circ_0007619	0.645833	0.00322016	0.947619
hsa_circ_0005314_hsa_circ_0008199	0.673485	0.00120062	1.0501
hsa_circ_0005314_hsa_circ_0077536	0.673485	0.00126917	1.02993
hsa_circ_0007541_hsa_circ_0007619	0.673485	0.00629575	0.881503
hsa_circ_0007541_hsa_circ_0008199	0.673485	0.000860327	1.07999
hsa_circ_0007541_hsa_circ_0077536	0.673485	0.00163553	1.02804
hsa_circ_0007619_hsa_circ_0008199	0.701136	0.00035551	1.17634
hsa_circ_0007619_hsa_circ_0077536	0.701136	0.000624583	1.11299
hsa_circ_0008199_hsa_circ_0077536	0.701136	0.000343481	1.17719
hsa_circ_0000005_hsa_circ_0001726_hsa_circ_0002663	0.756439	2.57005e-05	1.39891
hsa_circ_0000005_hsa_circ_0001726_hsa_circ_0003028	0.673485	0.00322784	0.944743
hsa_circ_0000005_hsa_circ_0001726_hsa_circ_0005314	0.701136	0.00112454	1.05805
hsa_circ_0000005_hsa_circ_0001726_hsa_circ_0007541	0.701136	0.0012453	1.04892
hsa_circ_0000005_hsa_circ_0001726_hsa_circ_0007619	0.673485	0.00302705	0.952318
hsa_circ_0000005_hsa_circ_0001726_hsa_circ_0008199	0.673485	0.0012648	1.04905
hsa_circ_0000005_hsa_circ_0001726_hsa_circ_0077536	0.728788	0.000353533	1.17496
hsa_circ_0000005_hsa_circ_0002663_hsa_circ_0003028	0.701136	5.56415e-05	1.30943
hsa_circ_0000005_hsa_circ_0002663_hsa_circ_0005314	0.756439	4.15394e-07	1.6956
hsa_circ_0000005_hsa_circ_0002663_hsa_circ_0007541	0.784091	1.44703e-06	1.61284
hsa_circ_0000005_hsa_circ_0002663_hsa_circ_0007619	0.728788	4.70287e-06	1.50931
hsa_circ_0000005_hsa_circ_0002663_hsa_circ_0008199	0.701136	0.000238729	1.21096
hsa_circ_0000005_hsa_circ_0002663_hsa_circ_0077536	0.784091	9.38086e-07	1.63859
hsa_circ_0000005_hsa_circ_0003028_hsa_circ_0005314	0.673485	0.00046018	1.12872
hsa_circ_0000005_hsa_circ_0003028_hsa_circ_0007541	0.673485	0.000183453	1.20068
hsa_circ_0000005_hsa_circ_0003028_hsa_circ_0007619	0.701136	5.19544e-05	1.31486
hsa_circ_0000005_hsa_circ_0003028_hsa_circ_0008199	0.673485	0.00259364	0.964467
hsa_circ_0000005_hsa_circ_0003028_hsa_circ_0077536	0.701136	8.54129e-05	1.27926
hsa_circ_0000005_hsa_circ_0005314_hsa_circ_0007541	0.701136	0.000123019	1.25337
hsa_circ_0000005_hsa_circ_0005314_hsa_circ_0007619	0.728788	7.44435e-06	1.479
hsa_circ_0000005_hsa_circ_0005314_hsa_circ_0008199	0.645833	0.00641614	0.879781
hsa_circ_0000005_hsa_circ_0005314_hsa_circ_0077536	0.756439	1.54684e-06	1.61875
hsa_circ_0000005_hsa_circ_0007541_hsa_circ_0007619	0.756439	3.08552e-05	1.38311
hsa_circ_0000005_hsa_circ_0007541_hsa_circ_0008199	0.645833	0.00665038	0.877207
hsa_circ_0000005_hsa_circ_0007541_hsa_circ_0077536	0.728788	8.13653e-05	1.32254
hsa_circ_0000005_hsa_circ_0007619_hsa_circ_0008199	0.673485	0.000663687	1.10632
hsa_circ_0000005_hsa_circ_0007619_hsa_circ_0077536	0.701136	0.000194811	1.22194
hsa_circ_0000005_hsa_circ_0008199_hsa_circ_0077536	0.756439	9.2045e-05	1.31469
hsa_circ_0001726_hsa_circ_0002663_hsa_circ_0003028	0.701136	0.000805772	1.08328
hsa_circ_0001726_hsa_circ_0002663_hsa_circ_0005314	0.645833	0.00651912	0.878204
hsa_circ_0001726_hsa_circ_0002663_hsa_circ_0007541	0.673485	0.00113515	1.05641
hsa_circ_0001726_hsa_circ_0002663_hsa_circ_0007619	0.701136	0.000956689	1.07168
hsa_circ_0001726_hsa_circ_0002663_hsa_circ_0008199	0.673485	0.00124062	1.04909
hsa_circ_0001726_hsa_circ_0002663_hsa_circ_0077536	0.673485	0.00471887	0.910312
hsa_circ_0001726_hsa_circ_0003028_hsa_circ_0005314	0.673485	0.00310032	0.948221
hsa_circ_0001726_hsa_circ_0003028_hsa_circ_0007541	0.701136	0.000452728	1.1301
hsa_circ_0001726_hsa_circ_0003028_hsa_circ_0007619	0.673485	0.00296717	0.952311
hsa_circ_0001726_hsa_circ_0003028_hsa_circ_0008199	0.673485	0.00513222	0.900335
hsa_circ_0001726_hsa_circ_0003028_hsa_circ_0077536	0.701136	6.29292e-05	1.30197
hsa_circ_0001726_hsa_circ_0005314_hsa_circ_0007541	0.645833	0.0247098	0.719856
hsa_circ_0001726_hsa_circ_0005314_hsa_circ_0007619	0.673485	0.00538329	0.897367
hsa_circ_0001726_hsa_circ_0005314_hsa_circ_0008199	0.645833	0.00471553	0.909198
hsa_circ_0001726_hsa_circ_0005314_hsa_circ_0077536	0.645833	0.00399132	0.92618
hsa_circ_0001726_hsa_circ_0007541_hsa_circ_0007619	0.701136	0.00165486	1.02577
hsa_circ_0001726_hsa_circ_0007541_hsa_circ_0008199	0.728788	8.02285e-05	1.28527
hsa_circ_0001726_hsa_circ_0007541_hsa_circ_0077536	0.645833	0.014899	0.789521
hsa_circ_0001726_hsa_circ_0007619_hsa_circ_0008199	0.701136	0.00122917	1.04897
hsa_circ_0001726_hsa_circ_0007619_hsa_circ_0077536	0.701136	0.000167276	1.23475
hsa_circ_0001726_hsa_circ_0008199_hsa_circ_0077536	0.701136	0.000185719	1.22336
hsa_circ_0002663_hsa_circ_0003028_hsa_circ_0005314	0.673485	0.00278587	0.958068
hsa_circ_0002663_hsa_circ_0003028_hsa_circ_0007541	0.673485	0.00156377	1.01062
hsa_circ_0002663_hsa_circ_0003028_hsa_circ_0007619	0.673485	0.00248849	0.968889
hsa_circ_0002663_hsa_circ_0003028_hsa_circ_0008199	0.701136	0.000761603	1.08781
hsa_circ_0002663_hsa_circ_0003028_hsa_circ_0077536	0.728788	1.40055e-05	1.43088
hsa_circ_0002663_hsa_circ_0005314_hsa_circ_0007541	0.673485	0.00136455	1.03849
hsa_circ_0002663_hsa_circ_0005314_hsa_circ_0007619	0.673485	0.000494173	1.12688
hsa_circ_0002663_hsa_circ_0005314_hsa_circ_0008199	0.673485	0.0128214	0.806131
hsa_circ_0002663_hsa_circ_0005314_hsa_circ_0077536	0.673485	0.000318445	1.16159
hsa_circ_0002663_hsa_circ_0007541_hsa_circ_0007619	0.728788	0.000141149	1.24287
hsa_circ_0002663_hsa_circ_0007541_hsa_circ_0008199	0.728788	1.49541e-05	1.43242
hsa_circ_0002663_hsa_circ_0007541_hsa_circ_0077536	0.673485	0.00852986	0.849142
hsa_circ_0002663_hsa_circ_0007619_hsa_circ_0008199	0.701136	0.000295113	1.18812
hsa_circ_0002663_hsa_circ_0007619_hsa_circ_0077536	0.728788	3.08484e-05	1.35465
hsa_circ_0002663_hsa_circ_0008199_hsa_circ_0077536	0.701136	0.000195591	1.22166
hsa_circ_0003028_hsa_circ_0005314_hsa_circ_0007541	0.701136	0.000172027	1.20562
hsa_circ_0003028_hsa_circ_0005314_hsa_circ_0007619	0.673485	0.00278587	0.958068
hsa_circ_0003028_hsa_circ_0005314_hsa_circ_0008199	0.645833	0.00266086	0.962472
hsa_circ_0003028_hsa_circ_0005314_hsa_circ_0077536	0.701136	0.000278441	1.1704
hsa_circ_0003028_hsa_circ_0007541_hsa_circ_0007619	0.701136	0.000172027	1.20562
hsa_circ_0003028_hsa_circ_0007541_hsa_circ_0008199	0.701136	0.000269725	1.17054
hsa_circ_0003028_hsa_circ_0007541_hsa_circ_0077536	0.728788	6.71123e-06	1.47635
hsa_circ_0003028_hsa_circ_0007619_hsa_circ_0008199	0.645833	0.00266086	0.962472
hsa_circ_0003028_hsa_circ_0007619_hsa_circ_0077536	0.673485	0.00209255	0.985315
hsa_circ_0003028_hsa_circ_0008199_hsa_circ_0077536	0.701136	0.000717707	1.09329
hsa_circ_0005314_hsa_circ_0007541_hsa_circ_0007619	0.728788	0.000152705	1.23666
hsa_circ_0005314_hsa_circ_0007541_hsa_circ_0008199	0.673485	0.00114694	1.05544
hsa_circ_0005314_hsa_circ_0007541_hsa_circ_0077536	0.562879	0.216274	0.393318
hsa_circ_0005314_hsa_circ_0007619_hsa_circ_0008199	0.645833	0.00269391	0.962552
hsa_circ_0005314_hsa_circ_0007619_hsa_circ_0077536	0.701136	0.000233669	1.19004
hsa_circ_0005314_hsa_circ_0008199_hsa_circ_0077536	0.701136	0.000237757	1.23317
hsa_circ_0007541_hsa_circ_0007619_hsa_circ_0008199	0.701136	0.000181322	1.22628
hsa_circ_0007541_hsa_circ_0007619_hsa_circ_0077536	0.728788	0.000389779	1.16971
hsa_circ_0007541_hsa_circ_0008199_hsa_circ_0077536	0.756439	6.19331e-05	1.33426
hsa_circ_0007619_hsa_circ_0008199_hsa_circ_0077536	0.728788	2.13451e-05	1.40664
hsa_circ_0000005_hsa_circ_0001726_hsa_circ_0002663_hsa_circ_0003028	0.701136	0.000134194	1.24593
hsa_circ_0000005_hsa_circ_0001726_hsa_circ_0002663_hsa_circ_0005314	0.756439	1.81007e-05	1.41902
hsa_circ_0000005_hsa_circ_0001726_hsa_circ_0002663_hsa_circ_0007541	0.756439	1.20586e-06	1.62498
hsa_circ_0000005_hsa_circ_0001726_hsa_circ_0002663_hsa_circ_0007619	0.728788	7.02016e-05	1.29919
hsa_circ_0000005_hsa_circ_0001726_hsa_circ_0002663_hsa_circ_0008199	0.701136	0.000186527	1.22971
hsa_circ_0000005_hsa_circ_0001726_hsa_circ_0002663_hsa_circ_0077536	0.756439	1.70865e-05	1.42246
hsa_circ_0000005_hsa_circ_0001726_hsa_circ_0003028_hsa_circ_0005314	0.701136	0.000524789	1.11789
hsa_circ_0000005_hsa_circ_0001726_hsa_circ_0003028_hsa_circ_0007541	0.728788	2.62884e-05	1.36117
hsa_circ_0000005_hsa_circ_0001726_hsa_circ_0003028_hsa_circ_0007619	0.728788	7.15613e-05	1.29071
hsa_circ_0000005_hsa_circ_0001726_hsa_circ_0003028_hsa_circ_0008199	0.645833	0.00308519	0.949161
hsa_circ_0000005_hsa_circ_0001726_hsa_circ_0003028_hsa_circ_0077536	0.756439	2.42063e-05	1.39732
hsa_circ_0000005_hsa_circ_0001726_hsa_circ_0005314_hsa_circ_0007541	0.728788	0.000243617	1.20534
hsa_circ_0000005_hsa_circ_0001726_hsa_circ_0005314_hsa_circ_0007619	0.701136	0.00010321	1.26948
hsa_circ_0000005_hsa_circ_0001726_hsa_circ_0005314_hsa_circ_0008199	0.645833	0.00742547	0.864772
hsa_circ_0000005_hsa_circ_0001726_hsa_circ_0005314_hsa_circ_0077536	0.728788	0.000142474	1.24372
hsa_circ_0000005_hsa_circ_0001726_hsa_circ_0007541_hsa_circ_0007619	0.728788	0.000167682	1.23184
hsa_circ_0000005_hsa_circ_0001726_hsa_circ_0007541_hsa_circ_0008199	0.701136	8.45659e-05	1.28196
hsa_circ_0000005_hsa_circ_0001726_hsa_circ_0007541_hsa_circ_0077536	0.756439	4.46863e-05	1.35532
hsa_circ_0000005_hsa_circ_0001726_hsa_circ_0007619_hsa_circ_0008199	0.701136	0.000791371	1.09087
hsa_circ_0000005_hsa_circ_0001726_hsa_circ_0007619_hsa_circ_0077536	0.756439	4.89903e-05	1.35207
hsa_circ_0000005_hsa_circ_0001726_hsa_circ_0008199_hsa_circ_0077536	0.756439	5.82269e-05	1.34207
hsa_circ_0000005_hsa_circ_0002663_hsa_circ_0003028_hsa_circ_0005314	0.701136	0.00046018	1.12872
hsa_circ_0000005_hsa_circ_0002663_hsa_circ_0003028_hsa_circ_0007541	0.701136	2.91319e-05	1.35348
hsa_circ_0000005_hsa_circ_0002663_hsa_circ_0003028_hsa_circ_0007619	0.728788	5.19544e-05	1.31486
hsa_circ_0000005_hsa_circ_0002663_hsa_circ_0003028_hsa_circ_0008199	0.701136	0.000380462	1.1441
hsa_circ_0000005_hsa_circ_0002663_hsa_circ_0003028_hsa_circ_0077536	0.756439	9.31364e-06	1.45765
hsa_circ_0000005_hsa_circ_0002663_hsa_circ_0005314_hsa_circ_0007541	0.756439	2.31161e-06	1.58348
hsa_circ_0000005_hsa_circ_0002663_hsa_circ_0005314_hsa_circ_0007619	0.728788	3.19711e-06	1.53157
hsa_circ_0000005_hsa_circ_0002663_hsa_circ_0005314_hsa_circ_0008199	0.728788	0.00035612	1.17635
hsa_circ_0000005_hsa_circ_0002663_hsa_circ_0005314_hsa_circ_0077536	0.811742	5.82288e-08	1.84563
hsa_circ_0000005_hsa_circ_0002663_hsa_circ_0007541_hsa_circ_0007619	0.728788	1.25317e-05	1.4453
hsa_circ_0000005_hsa_circ_0002663_hsa_circ_0007541_hsa_circ_0008199	0.728788	2.77431e-05	1.39561
hsa_circ_0000005_hsa_circ_0002663_hsa_circ_0007541_hsa_circ_0077536	0.811742	1.52986e-07	1.78799
hsa_circ_0000005_hsa_circ_0002663_hsa_circ_0007619_hsa_circ_0008199	0.728788	0.000182049	1.23142
hsa_circ_0000005_hsa_circ_0002663_hsa_circ_0007619_hsa_circ_0077536	0.784091	1.45964e-06	1.62226
hsa_circ_0000005_hsa_circ_0002663_hsa_circ_0008199_hsa_circ_0077536	0.784091	3.26203e-06	1.57627
hsa_circ_0000005_hsa_circ_0003028_hsa_circ_0005314_hsa_circ_0007541	0.701136	0.000212146	1.18979
hsa_circ_0000005_hsa_circ_0003028_hsa_circ_0005314_hsa_circ_0007619	0.701136	0.000246135	1.17915
hsa_circ_0000005_hsa_circ_0003028_hsa_circ_0005314_hsa_circ_0008199	0.673485	0.000329451	1.15678
hsa_circ_0000005_hsa_circ_0003028_hsa_circ_0005314_hsa_circ_0077536	0.701136	8.54129e-05	1.27926
hsa_circ_0000005_hsa_circ_0003028_hsa_circ_0007541_hsa_circ_0007619	0.728788	2.45232e-05	1.36596
hsa_circ_0000005_hsa_circ_0003028_hsa_circ_0007541_hsa_circ_0008199	0.728788	3.75036e-05	1.33628
hsa_circ_0000005_hsa_circ_0003028_hsa_circ_0007541_hsa_circ_0077536	0.756439	8.02659e-06	1.46614
hsa_circ_0000005_hsa_circ_0003028_hsa_circ_0007619_hsa_circ_0008199	0.673485	0.00259364	0.964467
hsa_circ_0000005_hsa_circ_0003028_hsa_circ_0007619_hsa_circ_0077536	0.756439	7.67795e-06	1.47237
hsa_circ_0000005_hsa_circ_0003028_hsa_circ_0008199_hsa_circ_0077536	0.701136	0.000716987	1.09434
hsa_circ_0000005_hsa_circ_0005314_hsa_circ_0007541_hsa_circ_0007619	0.728788	0.000219887	1.21038
hsa_circ_0000005_hsa_circ_0005314_hsa_circ_0007541_hsa_circ_0008199	0.701136	0.00118883	1.05297
hsa_circ_0000005_hsa_circ_0005314_hsa_circ_0007541_hsa_circ_0077536	0.756439	7.27615e-06	1.51533
hsa_circ_0000005_hsa_circ_0005314_hsa_circ_0007619_hsa_circ_0008199	0.673485	0.00152839	1.03276
hsa_circ_0000005_hsa_circ_0005314_hsa_circ_0007619_hsa_circ_0077536	0.756439	1.32574e-06	1.62101
hsa_circ_0000005_hsa_circ_0005314_hsa_circ_0008199_hsa_circ_0077536	0.756439	2.26708e-06	1.59218
hsa_circ_0000005_hsa_circ_0007541_hsa_circ_0007619_hsa_circ_0008199	0.701136	0.000494141	1.1481
hsa_circ_0000005_hsa_circ_0007541_hsa_circ_0007619_hsa_circ_0077536	0.756439	2.50338e-06	1.58634
hsa_circ_0000005_hsa_circ_0007541_hsa_circ_0008199_hsa_circ_0077536	0.839394	1.40487e-09	2.1773
hsa_circ_0000005_hsa_circ_0007619_hsa_circ_0008199_hsa_circ_0077536	0.756439	1.03111e-05	1.50464
hsa_circ_0001726_hsa_circ_0002663_hsa_circ_0003028_hsa_circ_0005314	0.701136	0.000846522	1.0792
hsa_circ_0001726_hsa_circ_0002663_hsa_circ_0003028_hsa_circ_0007541	0.701136	0.000443901	1.13271
hsa_circ_0001726_hsa_circ_0002663_hsa_circ_0003028_hsa_circ_0007619	0.701136	0.000805772	1.08328
hsa_circ_0001726_hsa_circ_0002663_hsa_circ_0003028_hsa_circ_0008199	0.701136	0.00151171	1.03027
hsa_circ_0001726_hsa_circ_0002663_hsa_circ_0003028_hsa_circ_0077536	0.728788	1.50381e-05	1.42595
hsa_circ_0001726_hsa_circ_0002663_hsa_circ_0005314_hsa_circ_0007541	0.701136	0.000191961	1.22258
hsa_circ_0001726_hsa_circ_0002663_hsa_circ_0005314_hsa_circ_0007619	0.673485	0.000846179	1.08235
hsa_circ_0001726_hsa_circ_0002663_hsa_circ_0005314_hsa_circ_0008199	0.673485	0.00115885	1.0549
hsa_circ_0001726_hsa_circ_0002663_hsa_circ_0005314_hsa_circ_0077536	0.673485	0.000713293	1.09588
hsa_circ_0001726_hsa_circ_0002663_hsa_circ_0007541_hsa_circ_0007619	0.701136	0.00100966	1.06632
hsa_circ_0001726_hsa_circ_0002663_hsa_circ_0007541_hsa_circ_0008199	0.728788	1.6953e-05	1.41969
hsa_circ_0001726_hsa_circ_0002663_hsa_circ_0007541_hsa_circ_0077536	0.701136	0.000357593	1.1731
hsa_circ_0001726_hsa_circ_0002663_hsa_circ_0007619_hsa_circ_0008199	0.673485	0.00211873	1.00104
hsa_circ_0001726_hsa_circ_0002663_hsa_circ_0007619_hsa_circ_0077536	0.701136	0.000977957	1.06966
hsa_circ_0001726_hsa_circ_0002663_hsa_circ_0008199_hsa_circ_0077536	0.728788	0.000102638	1.26984
hsa_circ_0001726_hsa_circ_0003028_hsa_circ_0005314_hsa_circ_0007541	0.701136	9.9148e-05	1.26723
hsa_circ_0001726_hsa_circ_0003028_hsa_circ_0005314_hsa_circ_0007619	0.673485	0.00343092	0.939196
hsa_circ_0001726_hsa_circ_0003028_hsa_circ_0005314_hsa_circ_0008199	0.645833	0.00513222	0.900335
hsa_circ_0001726_hsa_circ_0003028_hsa_circ_0005314_hsa_circ_0077536	0.728788	1.50381e-05	1.42595
hsa_circ_0001726_hsa_circ_0003028_hsa_circ_0007541_hsa_circ_0007619	0.701136	0.000549844	1.11538
hsa_circ_0001726_hsa_circ_0003028_hsa_circ_0007541_hsa_circ_0008199	0.728788	0.000115162	1.25774
hsa_circ_0001726_hsa_circ_0003028_hsa_circ_0007541_hsa_circ_0077536	0.756439	1.50381e-05	1.42595
hsa_circ_0001726_hsa_circ_0003028_hsa_circ_0007619_hsa_circ_0008199	0.673485	0.00513222	0.900335
hsa_circ_0001726_hsa_circ_0003028_hsa_circ_0007619_hsa_circ_0077536	0.701136	0.000182004	1.22324
hsa_circ_0001726_hsa_circ_0003028_hsa_circ_0008199_hsa_circ_0077536	0.701136	0.000203042	1.2162
hsa_circ_0001726_hsa_circ_0005314_hsa_circ_0007541_hsa_circ_0007619	0.728788	0.000153255	1.23862
hsa_circ_0001726_hsa_circ_0005314_hsa_circ_0007541_hsa_circ_0008199	0.673485	0.00044772	1.13334
hsa_circ_0001726_hsa_circ_0005314_hsa_circ_0007541_hsa_circ_0077536	0.645833	0.0296895	0.697667
hsa_circ_0001726_hsa_circ_0005314_hsa_circ_0007619_hsa_circ_0008199	0.645833	0.00694008	0.87055
hsa_circ_0001726_hsa_circ_0005314_hsa_circ_0007619_hsa_circ_0077536	0.701136	0.000826624	1.08462
hsa_circ_0001726_hsa_circ_0005314_hsa_circ_0008199_hsa_circ_0077536	0.701136	0.00011357	1.26172
hsa_circ_0001726_hsa_circ_0007541_hsa_circ_0007619_hsa_circ_0008199	0.701136	0.000167664	1.23066
hsa_circ_0001726_hsa_circ_0007541_hsa_circ_0007619_hsa_circ_0077536	0.756439	3.74006e-05	1.36875
hsa_circ_0001726_hsa_circ_0007541_hsa_circ_0008199_hsa_circ_0077536	0.728788	2.59532e-05	1.39289
hsa_circ_0001726_hsa_circ_0007619_hsa_circ_0008199_hsa_circ_0077536	0.701136	0.000192884	1.22176
hsa_circ_0002663_hsa_circ_0003028_hsa_circ_0005314_hsa_circ_0007541	0.673485	0.00156377	1.01062
hsa_circ_0002663_hsa_circ_0003028_hsa_circ_0005314_hsa_circ_0007619	0.673485	0.00278587	0.958068
hsa_circ_0002663_hsa_circ_0003028_hsa_circ_0005314_hsa_circ_0008199	0.673485	0.00266086	0.962472
hsa_circ_0002663_hsa_circ_0003028_hsa_circ_0005314_hsa_circ_0077536	0.701136	0.000377668	1.14521
hsa_circ_0002663_hsa_circ_0003028_hsa_circ_0007541_hsa_circ_0007619	0.645833	0.00138668	1.02152
hsa_circ_0002663_hsa_circ_0003028_hsa_circ_0007541_hsa_circ_0008199	0.728788	5.22553e-06	1.49383
hsa_circ_0002663_hsa_circ_0003028_hsa_circ_0007541_hsa_circ_0077536	0.728788	7.57859e-05	1.28778
hsa_circ_0002663_hsa_circ_0003028_hsa_circ_0007619_hsa_circ_0008199	0.673485	0.000761603	1.08781
hsa_circ_0002663_hsa_circ_0003028_hsa_circ_0007619_hsa_circ_0077536	0.701136	0.000640034	1.10264
hsa_circ_0002663_hsa_circ_0003028_hsa_circ_0008199_hsa_circ_0077536	0.701136	8.0712e-05	1.28318
hsa_circ_0002663_hsa_circ_0005314_hsa_circ_0007541_hsa_circ_0007619	0.728788	1.5514e-05	1.42421
hsa_circ_0002663_hsa_circ_0005314_hsa_circ_0007541_hsa_circ_0008199	0.756439	7.19185e-07	1.65284
hsa_circ_0002663_hsa_circ_0005314_hsa_circ_0007541_hsa_circ_0077536	0.645833	0.0302259	0.695079
hsa_circ_0002663_hsa_circ_0005314_hsa_circ_0007619_hsa_circ_0008199	0.673485	0.00120438	1.04946
hsa_circ_0002663_hsa_circ_0005314_hsa_circ_0007619_hsa_circ_0077536	0.688636	0.000398399	1.16885
hsa_circ_0002663_hsa_circ_0005314_hsa_circ_0008199_hsa_circ_0077536	0.756439	1.37692e-05	1.4352
hsa_circ_0002663_hsa_circ_0007541_hsa_circ_0007619_hsa_circ_0008199	0.756439	1.05199e-06	1.62764
hsa_circ_0002663_hsa_circ_0007541_hsa_circ_0007619_hsa_circ_0077536	0.756439	3.5373e-05	1.37535
hsa_circ_0002663_hsa_circ_0007541_hsa_circ_0008199_hsa_circ_0077536	0.784091	3.77806e-06	1.55513
hsa_circ_0002663_hsa_circ_0007619_hsa_circ_0008199_hsa_circ_0077536	0.728788	0.000110874	1.2633
hsa_circ_0003028_hsa_circ_0005314_hsa_circ_0007541_hsa_circ_0007619	0.701136	0.000198426	1.19498
hsa_circ_0003028_hsa_circ_0005314_hsa_circ_0007541_hsa_circ_0008199	0.728788	3.49132e-05	1.34125
hsa_circ_0003028_hsa_circ_0005314_hsa_circ_0007541_hsa_circ_0077536	0.701136	8.4111e-05	1.27876
hsa_circ_0003028_hsa_circ_0005314_hsa_circ_0007619_hsa_circ_0008199	0.673485	0.00266086	0.962472
hsa_circ_0003028_hsa_circ_0005314_hsa_circ_0007619_hsa_circ_0077536	0.673485	0.000278441	1.1704
hsa_circ_0003028_hsa_circ_0005314_hsa_circ_0008199_hsa_circ_0077536	0.701136	0.00069039	1.09617
hsa_circ_0003028_hsa_circ_0007541_hsa_circ_0007619_hsa_circ_0008199	0.673485	0.000358589	1.14884
hsa_circ_0003028_hsa_circ_0007541_hsa_circ_0007619_hsa_circ_0077536	0.756439	6.0057e-06	1.48387
hsa_circ_0003028_hsa_circ_0007541_hsa_circ_0008199_hsa_circ_0077536	0.756439	7.09662e-06	1.47333
hsa_circ_0003028_hsa_circ_0007619_hsa_circ_0008199_hsa_circ_0077536	0.673485	0.000654039	1.10102
hsa_circ_0005314_hsa_circ_0007541_hsa_circ_0007619_hsa_circ_0008199	0.701136	0.000139475	1.24293
hsa_circ_0005314_hsa_circ_0007541_hsa_circ_0007619_hsa_circ_0077536	0.701136	0.00147729	1.03636
hsa_circ_0005314_hsa_circ_0007541_hsa_circ_0008199_hsa_circ_0077536	0.728788	0.000220245	1.20963
hsa_circ_0005314_hsa_circ_0007619_hsa_circ_0008199_hsa_circ_0077536	0.728788	2.13451e-05	1.40664
hsa_circ_0007541_hsa_circ_0007619_hsa_circ_0008199_hsa_circ_0077536	0.756439	7.55341e-06	1.51309
hsa_circ_0000005_hsa_circ_0001726_hsa_circ_0002663_hsa_circ_0003028_hsa_circ_0005314	0.701136	0.000626291	1.10426
hsa_circ_0000005_hsa_circ_0001726_hsa_circ_0002663_hsa_circ_0003028_hsa_circ_0007541	0.756439	5.25726e-06	1.49345
hsa_circ_0000005_hsa_circ_0001726_hsa_circ_0002663_hsa_circ_0003028_hsa_circ_0007619	0.701136	0.000594185	1.10868
hsa_circ_0000005_hsa_circ_0001726_hsa_circ_0002663_hsa_circ_0003028_hsa_circ_0008199	0.673485	0.000796979	1.08485
hsa_circ_0000005_hsa_circ_0001726_hsa_circ_0002663_hsa_circ_0003028_hsa_circ_0077536	0.756439	2.10508e-05	1.40548
hsa_circ_0000005_hsa_circ_0001726_hsa_circ_0002663_hsa_circ_0005314_hsa_circ_0007541	0.756439	1.48478e-05	1.43064
hsa_circ_0000005_hsa_circ_0001726_hsa_circ_0002663_hsa_circ_0005314_hsa_circ_0007619	0.728788	6.39475e-05	1.3063
hsa_circ_0000005_hsa_circ_0001726_hsa_circ_0002663_hsa_circ_0005314_hsa_circ_0008199	0.673485	0.0055301	0.895161
hsa_circ_0000005_hsa_circ_0001726_hsa_circ_0002663_hsa_circ_0005314_hsa_circ_0077536	0.756439	1.5487e-05	1.42892
hsa_circ_0000005_hsa_circ_0001726_hsa_circ_0002663_hsa_circ_0007541_hsa_circ_0007619	0.756439	1.37128e-05	1.43876
hsa_circ_0000005_hsa_circ_0001726_hsa_circ_0002663_hsa_circ_0007541_hsa_circ_0008199	0.701136	0.000479946	1.13108
hsa_circ_0000005_hsa_circ_0001726_hsa_circ_0002663_hsa_circ_0007541_hsa_circ_0077536	0.811742	1.60339e-07	1.78335
hsa_circ_0000005_hsa_circ_0001726_hsa_circ_0002663_hsa_circ_0007619_hsa_circ_0008199	0.701136	0.000192209	1.22585
hsa_circ_0000005_hsa_circ_0001726_hsa_circ_0002663_hsa_circ_0007619_hsa_circ_0077536	0.784091	1.21574e-06	1.62599
hsa_circ_0000005_hsa_circ_0001726_hsa_circ_0002663_hsa_circ_0008199_hsa_circ_0077536	0.756439	2.55419e-05	1.40283
hsa_circ_0000005_hsa_circ_0001726_hsa_circ_0003028_hsa_circ_0005314_hsa_circ_0007541	0.701136	0.00024411	1.1791
hsa_circ_0000005_hsa_circ_0001726_hsa_circ_0003028_hsa_circ_0005314_hsa_circ_0007619	0.701136	7.15613e-05	1.29071
hsa_circ_0000005_hsa_circ_0001726_hsa_circ_0003028_hsa_circ_0005314_hsa_circ_0008199	0.673485	0.00294044	0.953745
hsa_circ_0000005_hsa_circ_0001726_hsa_circ_0003028_hsa_circ_0005314_hsa_circ_0077536	0.728788	9.31364e-06	1.45765
hsa_circ_0000005_hsa_circ_0001726_hsa_circ_0003028_hsa_circ_0007541_hsa_circ_0007619	0.728788	2.89376e-05	1.3549
hsa_circ_0000005_hsa_circ_0001726_hsa_circ_0003028_hsa_circ_0007541_hsa_circ_0008199	0.701136	0.000152115	1.23754
hsa_circ_0000005_hsa_circ_0001726_hsa_circ_0003028_hsa_circ_0007541_hsa_circ_0077536	0.811742	6.45875e-08	1.82896
hsa_circ_0000005_hsa_circ_0001726_hsa_circ_0003028_hsa_circ_0007619_hsa_circ_0008199	0.618182	0.0144637	0.780677
hsa_circ_0000005_hsa_circ_0001726_hsa_circ_0003028_hsa_circ_0007619_hsa_circ_0077536	0.756439	1.03762e-05	1.45007
hsa_circ_0000005_hsa_circ_0001726_hsa_circ_0003028_hsa_circ_0008199_hsa_circ_0077536	0.756439	2.66286e-05	1.3908
hsa_circ_0000005_hsa_circ_0001726_hsa_circ_0005314_hsa_circ_0007541_hsa_circ_0007619	0.756439	1.48478e-05	1.43064
hsa_circ_0000005_hsa_circ_0001726_hsa_circ_0005314_hsa_circ_0007541_hsa_circ_0008199	0.673485	0.000330479	1.15894
hsa_circ_0000005_hsa_circ_0001726_hsa_circ_0005314_hsa_circ_0007541_hsa_circ_0077536	0.756439	4.81901e-05	1.35215
hsa_circ_0000005_hsa_circ_0001726_hsa_circ_0005314_hsa_circ_0007619_hsa_circ_0008199	0.673485	0.000589981	1.11202
hsa_circ_0000005_hsa_circ_0001726_hsa_circ_0005314_hsa_circ_0007619_hsa_circ_0077536	0.756439	2.43137e-06	1.58324
hsa_circ_0000005_hsa_circ_0001726_hsa_circ_0005314_hsa_circ_0008199_hsa_circ_0077536	0.728788	2.17548e-05	1.40765
hsa_circ_0000005_hsa_circ_0001726_hsa_circ_0007541_hsa_circ_0007619_hsa_circ_0008199	0.701136	0.000756074	1.09213
hsa_circ_0000005_hsa_circ_0001726_hsa_circ_0007541_hsa_circ_0007619_hsa_circ_0077536	0.756439	3.74161e-06	1.55683
hsa_circ_0000005_hsa_circ_0001726_hsa_circ_0007541_hsa_circ_0008199_hsa_circ_0077536	0.784091	5.31265e-08	1.85241
hsa_circ_0000005_hsa_circ_0001726_hsa_circ_0007619_hsa_circ_0008199_hsa_circ_0077536	0.756439	2.44381e-06	1.58417
hsa_circ_0000005_hsa_circ_0002663_hsa_circ_0003028_hsa_circ_0005314_hsa_circ_0007541	0.673485	0.000117402	1.23514
hsa_circ_0000005_hsa_circ_0002663_hsa_circ_0003028_hsa_circ_0005314_hsa_circ_0007619	0.673485	0.000231956	1.18395
hsa_circ_0000005_hsa_circ_0002663_hsa_circ_0003028_hsa_circ_0005314_hsa_circ_0008199	0.728788	5.19544e-05	1.31486
hsa_circ_0000005_hsa_circ_0002663_hsa_circ_0003028_hsa_circ_0005314_hsa_circ_0077536	0.701136	4.47534e-05	1.32565
hsa_circ_0000005_hsa_circ_0002663_hsa_circ_0003028_hsa_circ_0007541_hsa_circ_0007619	0.701136	0.000199539	1.19659
hsa_circ_0000005_hsa_circ_0002663_hsa_circ_0003028_hsa_circ_0007541_hsa_circ_0008199	0.756439	4.82351e-07	1.67391
hsa_circ_0000005_hsa_circ_0002663_hsa_circ_0003028_hsa_circ_0007541_hsa_circ_0077536	0.756439	3.71922e-06	1.51528
hsa_circ_0000005_hsa_circ_0002663_hsa_circ_0003028_hsa_circ_0007619_hsa_circ_0008199	0.701136	0.000477974	1.12641
hsa_circ_0000005_hsa_circ_0002663_hsa_circ_0003028_hsa_circ_0007619_hsa_circ_0077536	0.756439	7.07938e-06	1.47871
hsa_circ_0000005_hsa_circ_0002663_hsa_circ_0003028_hsa_circ_0008199_hsa_circ_0077536	0.784091	1.14867e-06	1.62491
hsa_circ_0000005_hsa_circ_0002663_hsa_circ_0005314_hsa_circ_0007541_hsa_circ_0007619	0.784091	8.26715e-08	1.82771
hsa_circ_0000005_hsa_circ_0002663_hsa_circ_0005314_hsa_circ_0007541_hsa_circ_0008199	0.756439	1.65143e-06	1.60749
hsa_circ_0000005_hsa_circ_0002663_hsa_circ_0005314_hsa_circ_0007541_hsa_circ_0077536	0.784091	4.69721e-07	1.72482
hsa_circ_0000005_hsa_circ_0002663_hsa_circ_0005314_hsa_circ_0007619_hsa_circ_0008199	0.728788	0.000110514	1.2711
hsa_circ_0000005_hsa_circ_0002663_hsa_circ_0005314_hsa_circ_0007619_hsa_circ_0077536	0.784091	4.84019e-08	1.85414
hsa_circ_0000005_hsa_circ_0002663_hsa_circ_0005314_hsa_circ_0008199_hsa_circ_0077536	0.756439	1.30708e-06	1.62547
hsa_circ_0000005_hsa_circ_0002663_hsa_circ_0007541_hsa_circ_0007619_hsa_circ_0008199	0.756439	2.91107e-06	1.57719
hsa_circ_0000005_hsa_circ_0002663_hsa_circ_0007541_hsa_circ_0007619_hsa_circ_0077536	0.811742	8.56063e-09	2.00775
hsa_circ_0000005_hsa_circ_0002663_hsa_circ_0007541_hsa_circ_0008199_hsa_circ_0077536	0.811742	1.17135e-08	1.99532
hsa_circ_0000005_hsa_circ_0002663_hsa_circ_0007619_hsa_circ_0008199_hsa_circ_0077536	0.784091	2.65713e-06	1.59195
hsa_circ_0000005_hsa_circ_0003028_hsa_circ_0005314_hsa_circ_0007541_hsa_circ_0007619	0.673485	0.000212146	1.18979
hsa_circ_0000005_hsa_circ_0003028_hsa_circ_0005314_hsa_circ_0007541_hsa_circ_0008199	0.701136	4.40749e-05	1.32539
hsa_circ_0000005_hsa_circ_0003028_hsa_circ_0005314_hsa_circ_0007541_hsa_circ_0077536	0.756439	7.42841e-06	1.47167
hsa_circ_0000005_hsa_circ_0003028_hsa_circ_0005314_hsa_circ_0007619_hsa_circ_0008199	0.701136	5.19544e-05	1.31486
hsa_circ_0000005_hsa_circ_0003028_hsa_circ_0005314_hsa_circ_0007619_hsa_circ_0077536	0.756439	8.62572e-06	1.46319
hsa_circ_0000005_hsa_circ_0003028_hsa_circ_0005314_hsa_circ_0008199_hsa_circ_0077536	0.728788	8.62572e-06	1.46319
hsa_circ_0000005_hsa_circ_0003028_hsa_circ_0007541_hsa_circ_0007619_hsa_circ_0008199	0.701136	0.000199539	1.19659
hsa_circ_0000005_hsa_circ_0003028_hsa_circ_0007541_hsa_circ_0007619_hsa_circ_0077536	0.756439	4.56397e-07	1.67722
hsa_circ_0000005_hsa_circ_0003028_hsa_circ_0007541_hsa_circ_0008199_hsa_circ_0077536	0.784091	5.23089e-07	1.66787
hsa_circ_0000005_hsa_circ_0003028_hsa_circ_0007619_hsa_circ_0008199_hsa_circ_0077536	0.701136	8.64476e-05	1.27954
hsa_circ_0000005_hsa_circ_0005314_hsa_circ_0007541_hsa_circ_0007619_hsa_circ_0008199	0.701136	0.000249168	1.20047
hsa_circ_0000005_hsa_circ_0005314_hsa_circ_0007541_hsa_circ_0007619_hsa_circ_0077536	0.756439	2.08763e-06	1.59359
hsa_circ_0000005_hsa_circ_0005314_hsa_circ_0007541_hsa_circ_0008199_hsa_circ_0077536	0.839394	7.67253e-10	2.20088
hsa_circ_0000005_hsa_circ_0005314_hsa_circ_0007619_hsa_circ_0008199_hsa_circ_0077536	0.811742	2.33165e-07	1.77725
hsa_circ_0000005_hsa_circ_0007541_hsa_circ_0007619_hsa_circ_0008199_hsa_circ_0077536	0.811742	1.09894e-06	1.68488
hsa_circ_0001726_hsa_circ_0002663_hsa_circ_0003028_hsa_circ_0005314_hsa_circ_0007541	0.701136	0.000443901	1.13271
hsa_circ_0001726_hsa_circ_0002663_hsa_circ_0003028_hsa_circ_0005314_hsa_circ_0007619	0.673485	0.00310032	0.948221
hsa_circ_0001726_hsa_circ_0002663_hsa_circ_0003028_hsa_circ_0005314_hsa_circ_0008199	0.673485	0.000712877	1.09345
hsa_circ_0001726_hsa_circ_0002663_hsa_circ_0003028_hsa_circ_0005314_hsa_circ_0077536	0.728788	1.50381e-05	1.42595
hsa_circ_0001726_hsa_circ_0002663_hsa_circ_0003028_hsa_circ_0007541_hsa_circ_0007619	0.728788	9.33322e-05	1.27163
hsa_circ_0001726_hsa_circ_0002663_hsa_circ_0003028_hsa_circ_0007541_hsa_circ_0008199	0.701136	9.96748e-05	1.26826
hsa_circ_0001726_hsa_circ_0002663_hsa_circ_0003028_hsa_circ_0007541_hsa_circ_0077536	0.728788	8.05871e-05	1.28339
hsa_circ_0001726_hsa_circ_0002663_hsa_circ_0003028_hsa_circ_0007619_hsa_circ_0008199	0.673485	0.00076538	1.08772
hsa_circ_0001726_hsa_circ_0002663_hsa_circ_0003028_hsa_circ_0007619_hsa_circ_0077536	0.728788	0.000182004	1.22324
hsa_circ_0001726_hsa_circ_0002663_hsa_circ_0003028_hsa_circ_0008199_hsa_circ_0077536	0.728788	0.000176801	1.22686
hsa_circ_0001726_hsa_circ_0002663_hsa_circ_0005314_hsa_circ_0007541_hsa_circ_0007619	0.728788	1.33364e-05	1.43717
hsa_circ_0001726_hsa_circ_0002663_hsa_circ_0005314_hsa_circ_0007541_hsa_circ_0008199	0.728788	7.03599e-05	1.29553
hsa_circ_0001726_hsa_circ_0002663_hsa_circ_0005314_hsa_circ_0007541_hsa_circ_0077536	0.701136	0.000209686	1.21254
hsa_circ_0001726_hsa_circ_0002663_hsa_circ_0005314_hsa_circ_0007619_hsa_circ_0008199	0.645833	0.0043222	0.918139
hsa_circ_0001726_hsa_circ_0002663_hsa_circ_0005314_hsa_circ_0007619_hsa_circ_0077536	0.673485	0.00112724	1.0579
hsa_circ_0001726_hsa_circ_0002663_hsa_circ_0005314_hsa_circ_0008199_hsa_circ_0077536	0.701136	0.000102638	1.26984
hsa_circ_0001726_hsa_circ_0002663_hsa_circ_0007541_hsa_circ_0007619_hsa_circ_0008199	0.728788	0.000178693	1.22499
hsa_circ_0001726_hsa_circ_0002663_hsa_circ_0007541_hsa_circ_0007619_hsa_circ_0077536	0.756439	2.40068e-06	1.58327
hsa_circ_0001726_hsa_circ_0002663_hsa_circ_0007541_hsa_circ_0008199_hsa_circ_0077536	0.756439	5.14888e-07	1.67427
hsa_circ_0001726_hsa_circ_0002663_hsa_circ_0007619_hsa_circ_0008199_hsa_circ_0077536	0.701136	0.000210827	1.21559
hsa_circ_0001726_hsa_circ_0003028_hsa_circ_0005314_hsa_circ_0007541_hsa_circ_0007619	0.673485	0.000513207	1.12042
hsa_circ_0001726_hsa_circ_0003028_hsa_circ_0005314_hsa_circ_0007541_hsa_circ_0008199	0.701136	0.000106125	1.26335
hsa_circ_0001726_hsa_circ_0003028_hsa_circ_0005314_hsa_circ_0007541_hsa_circ_0077536	0.728788	1.50381e-05	1.42595
hsa_circ_0001726_hsa_circ_0003028_hsa_circ_0005314_hsa_circ_0007619_hsa_circ_0008199	0.645833	0.00296717	0.952311
hsa_circ_0001726_hsa_circ_0003028_hsa_circ_0005314_hsa_circ_0007619_hsa_circ_0077536	0.701136	0.000764292	1.08766
hsa_circ_0001726_hsa_circ_0003028_hsa_circ_0005314_hsa_circ_0008199_hsa_circ_0077536	0.701136	0.000187728	1.22191
hsa_circ_0001726_hsa_circ_0003028_hsa_circ_0007541_hsa_circ_0007619_hsa_circ_0008199	0.673485	0.000855124	1.07911
hsa_circ_0001726_hsa_circ_0003028_hsa_circ_0007541_hsa_circ_0007619_hsa_circ_0077536	0.756439	1.659e-05	1.41952
hsa_circ_0001726_hsa_circ_0003028_hsa_circ_0007541_hsa_circ_0008199_hsa_circ_0077536	0.756439	1.78188e-05	1.41639
hsa_circ_0001726_hsa_circ_0003028_hsa_circ_0007619_hsa_circ_0008199_hsa_circ_0077536	0.701136	0.00137957	1.03862
hsa_circ_0001726_hsa_circ_0005314_hsa_circ_0007541_hsa_circ_0007619_hsa_circ_0008199	0.673485	0.000737534	1.09223
hsa_circ_0001726_hsa_circ_0005314_hsa_circ_0007541_hsa_circ_0007619_hsa_circ_0077536	0.728788	2.1145e-05	1.40551
hsa_circ_0001726_hsa_circ_0005314_hsa_circ_0007541_hsa_circ_0008199_hsa_circ_0077536	0.771591	1.51278e-06	1.60692
hsa_circ_0001726_hsa_circ_0005314_hsa_circ_0007619_hsa_circ_0008199_hsa_circ_0077536	0.728788	0.000242243	1.20431
hsa_circ_0001726_hsa_circ_0007541_hsa_circ_0007619_hsa_circ_0008199_hsa_circ_0077536	0.784091	6.36228e-07	1.66158
hsa_circ_0002663_hsa_circ_0003028_hsa_circ_0005314_hsa_circ_0007541_hsa_circ_0007619	0.645833	0.00138698	1.02135
hsa_circ_0002663_hsa_circ_0003028_hsa_circ_0005314_hsa_circ_0007541_hsa_circ_0008199	0.728788	2.90936e-05	1.35433
hsa_circ_0002663_hsa_circ_0003028_hsa_circ_0005314_hsa_circ_0007541_hsa_circ_0077536	0.701136	6.92878e-05	1.29419
hsa_circ_0002663_hsa_circ_0003028_hsa_circ_0005314_hsa_circ_0007619_hsa_circ_0008199	0.673485	0.00266086	0.962472
hsa_circ_0002663_hsa_circ_0003028_hsa_circ_0005314_hsa_circ_0007619_hsa_circ_0077536	0.701136	0.000674382	1.0982
hsa_circ_0002663_hsa_circ_0003028_hsa_circ_0005314_hsa_circ_0008199_hsa_circ_0077536	0.701136	0.000117433	1.25787
hsa_circ_0002663_hsa_circ_0003028_hsa_circ_0007541_hsa_circ_0007619_hsa_circ_0008199	0.701136	4.13861e-05	1.32842
hsa_circ_0002663_hsa_circ_0003028_hsa_circ_0007541_hsa_circ_0007619_hsa_circ_0077536	0.701136	7.10641e-05	1.29265
hsa_circ_0002663_hsa_circ_0003028_hsa_circ_0007541_hsa_circ_0008199_hsa_circ_0077536	0.728788	3.48752e-05	1.34147
hsa_circ_0002663_hsa_circ_0003028_hsa_circ_0007619_hsa_circ_0008199_hsa_circ_0077536	0.701136	0.000717707	1.09329
hsa_circ_0002663_hsa_circ_0005314_hsa_circ_0007541_hsa_circ_0007619_hsa_circ_0008199	0.756439	1.17528e-05	1.44103
hsa_circ_0002663_hsa_circ_0005314_hsa_circ_0007541_hsa_circ_0007619_hsa_circ_0077536	0.756439	3.233e-06	1.56753
hsa_circ_0002663_hsa_circ_0005314_hsa_circ_0007541_hsa_circ_0008199_hsa_circ_0077536	0.811742	1.51801e-07	1.78466
hsa_circ_0002663_hsa_circ_0005314_hsa_circ_0007619_hsa_circ_0008199_hsa_circ_0077536	0.728788	0.000204843	1.21538
hsa_circ_0002663_hsa_circ_0007541_hsa_circ_0007619_hsa_circ_0008199_hsa_circ_0077536	0.784091	1.48629e-07	1.78282
hsa_circ_0003028_hsa_circ_0005314_hsa_circ_0007541_hsa_circ_0007619_hsa_circ_0008199	0.701136	3.49132e-05	1.34125
hsa_circ_0003028_hsa_circ_0005314_hsa_circ_0007541_hsa_circ_0007619_hsa_circ_0077536	0.728788	6.0057e-06	1.48387
hsa_circ_0003028_hsa_circ_0005314_hsa_circ_0007541_hsa_circ_0008199_hsa_circ_0077536	0.756439	6.353e-06	1.48085
hsa_circ_0003028_hsa_circ_0005314_hsa_circ_0007619_hsa_circ_0008199_hsa_circ_0077536	0.701136	0.00069039	1.09617
hsa_circ_0003028_hsa_circ_0007541_hsa_circ_0007619_hsa_circ_0008199_hsa_circ_0077536	0.728788	7.09662e-06	1.47333
hsa_circ_0005314_hsa_circ_0007541_hsa_circ_0007619_hsa_circ_0008199_hsa_circ_0077536	0.784091	3.47072e-07	1.74093
hsa_circ_0000005_hsa_circ_0001726_hsa_circ_0002663_hsa_circ_0003028_hsa_circ_0005314_hsa_circ_0007541	0.756439	4.38158e-06	1.50453
hsa_circ_0000005_hsa_circ_0001726_hsa_circ_0002663_hsa_circ_0003028_hsa_circ_0005314_hsa_circ_0007619	0.701136	6.12878e-05	1.30196
hsa_circ_0000005_hsa_circ_0001726_hsa_circ_0002663_hsa_circ_0003028_hsa_circ_0005314_hsa_circ_0008199	0.701136	0.000700819	1.09621
hsa_circ_0000005_hsa_circ_0001726_hsa_circ_0002663_hsa_circ_0003028_hsa_circ_0005314_hsa_circ_0077536	0.728788	1.89886e-05	1.41316
hsa_circ_0000005_hsa_circ_0001726_hsa_circ_0002663_hsa_circ_0003028_hsa_circ_0007541_hsa_circ_0007619	0.728788	6.12878e-05	1.30196
hsa_circ_0000005_hsa_circ_0001726_hsa_circ_0002663_hsa_circ_0003028_hsa_circ_0007541_hsa_circ_0008199	0.701136	0.000131385	1.24898
hsa_circ_0000005_hsa_circ_0001726_hsa_circ_0002663_hsa_circ_0003028_hsa_circ_0007541_hsa_circ_0077536	0.784091	5.59516e-07	1.66435
hsa_circ_0000005_hsa_circ_0001726_hsa_circ_0002663_hsa_circ_0003028_hsa_circ_0007619_hsa_circ_0008199	0.673485	0.00294044	0.953745
hsa_circ_0000005_hsa_circ_0001726_hsa_circ_0002663_hsa_circ_0003028_hsa_circ_0007619_hsa_circ_0077536	0.756439	2.10508e-05	1.40548
hsa_circ_0000005_hsa_circ_0001726_hsa_circ_0002663_hsa_circ_0003028_hsa_circ_0008199_hsa_circ_0077536	0.728788	2.25249e-05	1.40295
hsa_circ_0000005_hsa_circ_0001726_hsa_circ_0002663_hsa_circ_0005314_hsa_circ_0007541_hsa_circ_0007619	0.756439	1.4775e-05	1.43316
hsa_circ_0000005_hsa_circ_0001726_hsa_circ_0002663_hsa_circ_0005314_hsa_circ_0007541_hsa_circ_0008199	0.701136	0.000537486	1.12092
hsa_circ_0000005_hsa_circ_0001726_hsa_circ_0002663_hsa_circ_0005314_hsa_circ_0007541_hsa_circ_0077536	0.784091	2.72037e-06	1.57323
hsa_circ_0000005_hsa_circ_0001726_hsa_circ_0002663_hsa_circ_0005314_hsa_circ_0007619_hsa_circ_0008199	0.701136	5.93705e-05	1.31169
hsa_circ_0000005_hsa_circ_0001726_hsa_circ_0002663_hsa_circ_0005314_hsa_circ_0007619_hsa_circ_0077536	0.784091	1.07625e-06	1.63365
hsa_circ_0000005_hsa_circ_0001726_hsa_circ_0002663_hsa_circ_0005314_hsa_circ_0008199_hsa_circ_0077536	0.756439	1.19827e-06	1.62706
hsa_circ_0000005_hsa_circ_0001726_hsa_circ_0002663_hsa_circ_0007541_hsa_circ_0007619_hsa_circ_0008199	0.728788	5.93705e-05	1.31169
hsa_circ_0000005_hsa_circ_0001726_hsa_circ_0002663_hsa_circ_0007541_hsa_circ_0007619_hsa_circ_0077536	0.811742	5.80212e-09	2.01853
hsa_circ_0000005_hsa_circ_0001726_hsa_circ_0002663_hsa_circ_0007541_hsa_circ_0008199_hsa_circ_0077536	0.784091	8.18331e-08	1.8291
hsa_circ_0000005_hsa_circ_0001726_hsa_circ_0002663_hsa_circ_0007619_hsa_circ_0008199_hsa_circ_0077536	0.756439	1.30007e-05	1.44293
hsa_circ_0000005_hsa_circ_0001726_hsa_circ_0003028_hsa_circ_0005314_hsa_circ_0007541_hsa_circ_0007619	0.701136	2.89376e-05	1.3549
hsa_circ_0000005_hsa_circ_0001726_hsa_circ_0003028_hsa_circ_0005314_hsa_circ_0007541_hsa_circ_0008199	0.701136	0.000796979	1.08485
hsa_circ_0000005_hsa_circ_0001726_hsa_circ_0003028_hsa_circ_0005314_hsa_circ_0007541_hsa_circ_0077536	0.784091	6.45875e-08	1.82896
hsa_circ_0000005_hsa_circ_0001726_hsa_circ_0003028_hsa_circ_0005314_hsa_circ_0007619_hsa_circ_0008199	0.673485	0.00294044	0.953745
hsa_circ_0000005_hsa_circ_0001726_hsa_circ_0003028_hsa_circ_0005314_hsa_circ_0007619_hsa_circ_0077536	0.756439	1.03762e-05	1.45007
hsa_circ_0000005_hsa_circ_0001726_hsa_circ_0003028_hsa_circ_0005314_hsa_circ_0008199_hsa_circ_0077536	0.728788	0.00015544	1.23643
hsa_circ_0000005_hsa_circ_0001726_hsa_circ_0003028_hsa_circ_0007541_hsa_circ_0007619_hsa_circ_0008199	0.645833	0.00881881	0.834522
hsa_circ_0000005_hsa_circ_0001726_hsa_circ_0003028_hsa_circ_0007541_hsa_circ_0007619_hsa_circ_0077536	0.784091	5.82171e-08	1.83558
hsa_circ_0000005_hsa_circ_0001726_hsa_circ_0003028_hsa_circ_0007541_hsa_circ_0008199_hsa_circ_0077536	0.784091	1.76211e-06	1.60006
hsa_circ_0000005_hsa_circ_0001726_hsa_circ_0003028_hsa_circ_0007619_hsa_circ_0008199_hsa_circ_0077536	0.728788	0.000145909	1.24193
hsa_circ_0000005_hsa_circ_0001726_hsa_circ_0005314_hsa_circ_0007541_hsa_circ_0007619_hsa_circ_0008199	0.645833	0.00317494	0.948734
hsa_circ_0000005_hsa_circ_0001726_hsa_circ_0005314_hsa_circ_0007541_hsa_circ_0007619_hsa_circ_0077536	0.756439	2.78173e-05	1.38679
hsa_circ_0000005_hsa_circ_0001726_hsa_circ_0005314_hsa_circ_0007541_hsa_circ_0008199_hsa_circ_0077536	0.784091	5.92923e-08	1.84442
hsa_circ_0000005_hsa_circ_0001726_hsa_circ_0005314_hsa_circ_0007619_hsa_circ_0008199_hsa_circ_0077536	0.756439	3.31266e-05	1.37665
hsa_circ_0000005_hsa_circ_0001726_hsa_circ_0007541_hsa_circ_0007619_hsa_circ_0008199_hsa_circ_0077536	0.784091	2.32679e-07	1.7702
hsa_circ_0000005_hsa_circ_0002663_hsa_circ_0003028_hsa_circ_0005314_hsa_circ_0007541_hsa_circ_0007619	0.701136	0.000231956	1.18395
hsa_circ_0000005_hsa_circ_0002663_hsa_circ_0003028_hsa_circ_0005314_hsa_circ_0007541_hsa_circ_0008199	0.728788	2.92315e-06	1.53286
hsa_circ_0000005_hsa_circ_0002663_hsa_circ_0003028_hsa_circ_0005314_hsa_circ_0007541_hsa_circ_0077536	0.756439	3.71922e-06	1.51528
hsa_circ_0000005_hsa_circ_0002663_hsa_circ_0003028_hsa_circ_0005314_hsa_circ_0007619_hsa_circ_0008199	0.728788	5.19544e-05	1.31486
hsa_circ_0000005_hsa_circ_0002663_hsa_circ_0003028_hsa_circ_0005314_hsa_circ_0007619_hsa_circ_0077536	0.756439	8.62572e-06	1.46319
hsa_circ_0000005_hsa_circ_0002663_hsa_circ_0003028_hsa_circ_0005314_hsa_circ_0008199_hsa_circ_0077536	0.756439	8.62572e-06	1.46319
hsa_circ_0000005_hsa_circ_0002663_hsa_circ_0003028_hsa_circ_0007541_hsa_circ_0007619_hsa_circ_0008199	0.728788	5.19544e-05	1.31486
hsa_circ_0000005_hsa_circ_0002663_hsa_circ_0003028_hsa_circ_0007541_hsa_circ_0007619_hsa_circ_0077536	0.756439	5.74506e-07	1.6614
hsa_circ_0000005_hsa_circ_0002663_hsa_circ_0003028_hsa_circ_0007541_hsa_circ_0008199_hsa_circ_0077536	0.784091	4.50249e-07	1.67741
hsa_circ_0000005_hsa_circ_0002663_hsa_circ_0003028_hsa_circ_0007619_hsa_circ_0008199_hsa_circ_0077536	0.756439	8.62572e-06	1.46319
hsa_circ_0000005_hsa_circ_0002663_hsa_circ_0005314_hsa_circ_0007541_hsa_circ_0007619_hsa_circ_0008199	0.728788	3.52078e-05	1.37477
hsa_circ_0000005_hsa_circ_0002663_hsa_circ_0005314_hsa_circ_0007541_hsa_circ_0007619_hsa_circ_0077536	0.784091	2.66694e-07	1.76113
hsa_circ_0000005_hsa_circ_0002663_hsa_circ_0005314_hsa_circ_0007541_hsa_circ_0008199_hsa_circ_0077536	0.839394	7.67253e-10	2.20088
hsa_circ_0000005_hsa_circ_0002663_hsa_circ_0005314_hsa_circ_0007619_hsa_circ_0008199_hsa_circ_0077536	0.784091	1.30708e-06	1.62547
hsa_circ_0000005_hsa_circ_0002663_hsa_circ_0007541_hsa_circ_0007619_hsa_circ_0008199_hsa_circ_0077536	0.811742	2.70272e-08	1.945
hsa_circ_0000005_hsa_circ_0003028_hsa_circ_0005314_hsa_circ_0007541_hsa_circ_0007619_hsa_circ_0008199	0.701136	0.000199539	1.19659
hsa_circ_0000005_hsa_circ_0003028_hsa_circ_0005314_hsa_circ_0007541_hsa_circ_0007619_hsa_circ_0077536	0.756439	8.62572e-06	1.46319
hsa_circ_0000005_hsa_circ_0003028_hsa_circ_0005314_hsa_circ_0007541_hsa_circ_0008199_hsa_circ_0077536	0.784091	5.74506e-07	1.6614
hsa_circ_0000005_hsa_circ_0003028_hsa_circ_0005314_hsa_circ_0007619_hsa_circ_0008199_hsa_circ_0077536	0.728788	6.24684e-05	1.30181
hsa_circ_0000005_hsa_circ_0003028_hsa_circ_0007541_hsa_circ_0007619_hsa_circ_0008199_hsa_circ_0077536	0.756439	1.03762e-05	1.45007
hsa_circ_0000005_hsa_circ_0005314_hsa_circ_0007541_hsa_circ_0007619_hsa_circ_0008199_hsa_circ_0077536	0.784091	1.32422e-06	1.66937
hsa_circ_0001726_hsa_circ_0002663_hsa_circ_0003028_hsa_circ_0005314_hsa_circ_0007541_hsa_circ_0007619	0.701136	8.75895e-05	1.27782
hsa_circ_0001726_hsa_circ_0002663_hsa_circ_0003028_hsa_circ_0005314_hsa_circ_0007541_hsa_circ_0008199	0.701136	0.0003701	1.14675
hsa_circ_0001726_hsa_circ_0002663_hsa_circ_0003028_hsa_circ_0005314_hsa_circ_0007541_hsa_circ_0077536	0.728788	8.05871e-05	1.28339
hsa_circ_0001726_hsa_circ_0002663_hsa_circ_0003028_hsa_circ_0005314_hsa_circ_0007619_hsa_circ_0008199	0.701136	0.000712877	1.09345
hsa_circ_0001726_hsa_circ_0002663_hsa_circ_0003028_hsa_circ_0005314_hsa_circ_0007619_hsa_circ_0077536	0.728788	0.000154575	1.23544
hsa_circ_0001726_hsa_circ_0002663_hsa_circ_0003028_hsa_circ_0005314_hsa_circ_0008199_hsa_circ_0077536	0.728788	1.29982e-05	1.43645
hsa_circ_0001726_hsa_circ_0002663_hsa_circ_0003028_hsa_circ_0007541_hsa_circ_0007619_hsa_circ_0008199	0.701136	0.00076538	1.08772
hsa_circ_0001726_hsa_circ_0002663_hsa_circ_0003028_hsa_circ_0007541_hsa_circ_0007619_hsa_circ_0077536	0.728788	1.659e-05	1.41952
hsa_circ_0001726_hsa_circ_0002663_hsa_circ_0003028_hsa_circ_0007541_hsa_circ_0008199_hsa_circ_0077536	0.756439	1.50053e-05	1.42843
hsa_circ_0001726_hsa_circ_0002663_hsa_circ_0003028_hsa_circ_0007619_hsa_circ_0008199_hsa_circ_0077536	0.701136	0.000149342	1.23832
hsa_circ_0001726_hsa_circ_0002663_hsa_circ_0005314_hsa_circ_0007541_hsa_circ_0007619_hsa_circ_0008199	0.728788	8.76733e-05	1.27874
hsa_circ_0001726_hsa_circ_0002663_hsa_circ_0005314_hsa_circ_0007541_hsa_circ_0007619_hsa_circ_0077536	0.756439	7.20407e-06	1.51106
hsa_circ_0001726_hsa_circ_0002663_hsa_circ_0005314_hsa_circ_0007541_hsa_circ_0008199_hsa_circ_0077536	0.756439	1.72147e-06	1.60024
hsa_circ_0001726_hsa_circ_0002663_hsa_circ_0005314_hsa_circ_0007619_hsa_circ_0008199_hsa_circ_0077536	0.701136	0.000881937	1.07903
hsa_circ_0001726_hsa_circ_0002663_hsa_circ_0007541_hsa_circ_0007619_hsa_circ_0008199_hsa_circ_0077536	0.756439	5.14888e-07	1.67427
hsa_circ_0001726_hsa_circ_0003028_hsa_circ_0005314_hsa_circ_0007541_hsa_circ_0007619_hsa_circ_0008199	0.701136	0.000467295	1.1276
hsa_circ_0001726_hsa_circ_0003028_hsa_circ_0005314_hsa_circ_0007541_hsa_circ_0007619_hsa_circ_0077536	0.756439	1.50381e-05	1.42595
hsa_circ_0001726_hsa_circ_0003028_hsa_circ_0005314_hsa_circ_0007541_hsa_circ_0008199_hsa_circ_0077536	0.756439	1.61576e-05	1.42284
hsa_circ_0001726_hsa_circ_0003028_hsa_circ_0005314_hsa_circ_0007619_hsa_circ_0008199_hsa_circ_0077536	0.701136	0.000158691	1.23339
hsa_circ_0001726_hsa_circ_0003028_hsa_circ_0007541_hsa_circ_0007619_hsa_circ_0008199_hsa_circ_0077536	0.756439	1.78188e-05	1.41639
hsa_circ_0001726_hsa_circ_0005314_hsa_circ_0007541_hsa_circ_0007619_hsa_circ_0008199_hsa_circ_0077536	0.784091	6.36228e-07	1.66158
hsa_circ_0002663_hsa_circ_0003028_hsa_circ_0005314_hsa_circ_0007541_hsa_circ_0007619_hsa_circ_0008199	0.728788	3.49132e-05	1.34125
hsa_circ_0002663_hsa_circ_0003028_hsa_circ_0005314_hsa_circ_0007541_hsa_circ_0007619_hsa_circ_0077536	0.701136	0.000329876	1.15599
hsa_circ_0002663_hsa_circ_0003028_hsa_circ_0005314_hsa_circ_0007541_hsa_circ_0008199_hsa_circ_0077536	0.728788	4.50117e-06	1.50374
hsa_circ_0002663_hsa_circ_0003028_hsa_circ_0005314_hsa_circ_0007619_hsa_circ_0008199_hsa_circ_0077536	0.728788	0.000137149	1.24482
hsa_circ_0002663_hsa_circ_0003028_hsa_circ_0007541_hsa_circ_0007619_hsa_circ_0008199_hsa_circ_0077536	0.756439	7.09662e-06	1.47333
hsa_circ_0002663_hsa_circ_0005314_hsa_circ_0007541_hsa_circ_0007619_hsa_circ_0008199_hsa_circ_0077536	0.839394	1.06018e-10	2.27805
hsa_circ_0003028_hsa_circ_0005314_hsa_circ_0007541_hsa_circ_0007619_hsa_circ_0008199_hsa_circ_0077536	0.728788	6.71123e-06	1.47635
hsa_circ_0000005_hsa_circ_0001726_hsa_circ_0002663_hsa_circ_0003028_hsa_circ_0005314_hsa_circ_0007541_hsa_circ_0007619	0.728788	5.40411e-06	1.49018
hsa_circ_0000005_hsa_circ_0001726_hsa_circ_0002663_hsa_circ_0003028_hsa_circ_0005314_hsa_circ_0007541_hsa_circ_0008199	0.701136	0.000416284	1.13834
hsa_circ_0000005_hsa_circ_0001726_hsa_circ_0002663_hsa_circ_0003028_hsa_circ_0005314_hsa_circ_0007541_hsa_circ_0077536	0.784091	5.59516e-07	1.66435
hsa_circ_0000005_hsa_circ_0001726_hsa_circ_0002663_hsa_circ_0003028_hsa_circ_0005314_hsa_circ_0007619_hsa_circ_0008199	0.673485	0.00294044	0.953745
hsa_circ_0000005_hsa_circ_0001726_hsa_circ_0002663_hsa_circ_0003028_hsa_circ_0005314_hsa_circ_0007619_hsa_circ_0077536	0.728788	2.10508e-05	1.40548
hsa_circ_0000005_hsa_circ_0001726_hsa_circ_0002663_hsa_circ_0003028_hsa_circ_0005314_hsa_circ_0008199_hsa_circ_0077536	0.728788	0.00015544	1.23643
hsa_circ_0000005_hsa_circ_0001726_hsa_circ_0002663_hsa_circ_0003028_hsa_circ_0007541_hsa_circ_0007619_hsa_circ_0008199	0.701136	0.000796979	1.08485
hsa_circ_0000005_hsa_circ_0001726_hsa_circ_0002663_hsa_circ_0003028_hsa_circ_0007541_hsa_circ_0007619_hsa_circ_0077536	0.811742	7.42017e-08	1.82139
hsa_circ_0000005_hsa_circ_0001726_hsa_circ_0002663_hsa_circ_0003028_hsa_circ_0007541_hsa_circ_0008199_hsa_circ_0077536	0.784091	1.76211e-06	1.60006
hsa_circ_0000005_hsa_circ_0001726_hsa_circ_0002663_hsa_circ_0003028_hsa_circ_0007619_hsa_circ_0008199_hsa_circ_0077536	0.728788	0.000145909	1.24193
hsa_circ_0000005_hsa_circ_0001726_hsa_circ_0002663_hsa_circ_0005314_hsa_circ_0007541_hsa_circ_0007619_hsa_circ_0008199	0.701136	5.78537e-05	1.31332
hsa_circ_0000005_hsa_circ_0001726_hsa_circ_0002663_hsa_circ_0005314_hsa_circ_0007541_hsa_circ_0007619_hsa_circ_0077536	0.784091	1.49606e-07	1.78968
hsa_circ_0000005_hsa_circ_0001726_hsa_circ_0002663_hsa_circ_0005314_hsa_circ_0007541_hsa_circ_0008199_hsa_circ_0077536	0.784091	9.0826e-07	1.64142
hsa_circ_0000005_hsa_circ_0001726_hsa_circ_0002663_hsa_circ_0005314_hsa_circ_0007619_hsa_circ_0008199_hsa_circ_0077536	0.756439	1.55181e-05	1.43009
hsa_circ_0000005_hsa_circ_0001726_hsa_circ_0002663_hsa_circ_0007541_hsa_circ_0007619_hsa_circ_0008199_hsa_circ_0077536	0.756439	1.30007e-05	1.44293
hsa_circ_0000005_hsa_circ_0001726_hsa_circ_0003028_hsa_circ_0005314_hsa_circ_0007541_hsa_circ_0007619_hsa_circ_0008199	0.645833	0.00881881	0.834522
hsa_circ_0000005_hsa_circ_0001726_hsa_circ_0003028_hsa_circ_0005314_hsa_circ_0007541_hsa_circ_0007619_hsa_circ_0077536	0.784091	6.51516e-07	1.65386
hsa_circ_0000005_hsa_circ_0001726_hsa_circ_0003028_hsa_circ_0005314_hsa_circ_0007541_hsa_circ_0008199_hsa_circ_0077536	0.756439	1.76211e-06	1.60006
hsa_circ_0000005_hsa_circ_0001726_hsa_circ_0003028_hsa_circ_0005314_hsa_circ_0007619_hsa_circ_0008199_hsa_circ_0077536	0.728788	0.000179619	1.22495
hsa_circ_0000005_hsa_circ_0001726_hsa_circ_0003028_hsa_circ_0007541_hsa_circ_0007619_hsa_circ_0008199_hsa_circ_0077536	0.756439	2.66286e-05	1.3908
hsa_circ_0000005_hsa_circ_0001726_hsa_circ_0005314_hsa_circ_0007541_hsa_circ_0007619_hsa_circ_0008199_hsa_circ_0077536	0.756439	1.53369e-05	1.42952
hsa_circ_0000005_hsa_circ_0002663_hsa_circ_0003028_hsa_circ_0005314_hsa_circ_0007541_hsa_circ_0007619_hsa_circ_0008199	0.728788	4.45693e-06	1.50315
hsa_circ_0000005_hsa_circ_0002663_hsa_circ_0003028_hsa_circ_0005314_hsa_circ_0007541_hsa_circ_0007619_hsa_circ_0077536	0.728788	3.42831e-06	1.52075
hsa_circ_0000005_hsa_circ_0002663_hsa_circ_0003028_hsa_circ_0005314_hsa_circ_0007541_hsa_circ_0008199_hsa_circ_0077536	0.784091	4.50249e-07	1.67741
hsa_circ_0000005_hsa_circ_0002663_hsa_circ_0003028_hsa_circ_0005314_hsa_circ_0007619_hsa_circ_0008199_hsa_circ_0077536	0.728788	6.24684e-05	1.30181
hsa_circ_0000005_hsa_circ_0002663_hsa_circ_0003028_hsa_circ_0007541_hsa_circ_0007619_hsa_circ_0008199_hsa_circ_0077536	0.784091	1.25633e-06	1.61837
hsa_circ_0000005_hsa_circ_0002663_hsa_circ_0005314_hsa_circ_0007541_hsa_circ_0007619_hsa_circ_0008199_hsa_circ_0077536	0.811742	2.28966e-08	1.95843
hsa_circ_0000005_hsa_circ_0003028_hsa_circ_0005314_hsa_circ_0007541_hsa_circ_0007619_hsa_circ_0008199_hsa_circ_0077536	0.756439	8.62572e-06	1.46319
hsa_circ_0001726_hsa_circ_0002663_hsa_circ_0003028_hsa_circ_0005314_hsa_circ_0007541_hsa_circ_0007619_hsa_circ_0008199	0.701136	8.01777e-05	1.28294
hsa_circ_0001726_hsa_circ_0002663_hsa_circ_0003028_hsa_circ_0005314_hsa_circ_0007541_hsa_circ_0007619_hsa_circ_0077536	0.728788	8.05871e-05	1.28339
hsa_circ_0001726_hsa_circ_0002663_hsa_circ_0003028_hsa_circ_0005314_hsa_circ_0007541_hsa_circ_0008199_hsa_circ_0077536	0.728788	5.45754e-06	1.49075
hsa_circ_0001726_hsa_circ_0002663_hsa_circ_0003028_hsa_circ_0005314_hsa_circ_0007619_hsa_circ_0008199_hsa_circ_0077536	0.728788	0.000137149	1.24482
hsa_circ_0001726_hsa_circ_0002663_hsa_circ_0003028_hsa_circ_0007541_hsa_circ_0007619_hsa_circ_0008199_hsa_circ_0077536	0.728788	1.29982e-05	1.43645
hsa_circ_0001726_hsa_circ_0002663_hsa_circ_0005314_hsa_circ_0007541_hsa_circ_0007619_hsa_circ_0008199_hsa_circ_0077536	0.756439	5.14888e-07	1.67427
hsa_circ_0001726_hsa_circ_0003028_hsa_circ_0005314_hsa_circ_0007541_hsa_circ_0007619_hsa_circ_0008199_hsa_circ_0077536	0.784091	1.06949e-06	1.62485
hsa_circ_0002663_hsa_circ_0003028_hsa_circ_0005314_hsa_circ_0007541_hsa_circ_0007619_hsa_circ_0008199_hsa_circ_0077536	0.728788	6.353e-06	1.48085
hsa_circ_0000005_hsa_circ_0001726_hsa_circ_0002663_hsa_circ_0003028_hsa_circ_0005314_hsa_circ_0007541_hsa_circ_0007619_hsa_circ_0008199	0.728788	7.64414e-05	1.28602
hsa_circ_0000005_hsa_circ_0001726_hsa_circ_0002663_hsa_circ_0003028_hsa_circ_0005314_hsa_circ_0007541_hsa_circ_0007619_hsa_circ_0077536	0.784091	5.11525e-07	1.6699
hsa_circ_0000005_hsa_circ_0001726_hsa_circ_0002663_hsa_circ_0003028_hsa_circ_0005314_hsa_circ_0007541_hsa_circ_0008199_hsa_circ_0077536	0.756439	5.11525e-07	1.6699
hsa_circ_0000005_hsa_circ_0001726_hsa_circ_0002663_hsa_circ_0003028_hsa_circ_0005314_hsa_circ_0007619_hsa_circ_0008199_hsa_circ_0077536	0.728788	0.00015544	1.23643
hsa_circ_0000005_hsa_circ_0001726_hsa_circ_0002663_hsa_circ_0003028_hsa_circ_0007541_hsa_circ_0007619_hsa_circ_0008199_hsa_circ_0077536	0.756439	1.76211e-06	1.60006
hsa_circ_0000005_hsa_circ_0001726_hsa_circ_0002663_hsa_circ_0005314_hsa_circ_0007541_hsa_circ_0007619_hsa_circ_0008199_hsa_circ_0077536	0.784091	1.06955e-06	1.63337
hsa_circ_0000005_hsa_circ_0001726_hsa_circ_0003028_hsa_circ_0005314_hsa_circ_0007541_hsa_circ_0007619_hsa_circ_0008199_hsa_circ_0077536	0.756439	8.74932e-07	1.63671
hsa_circ_0000005_hsa_circ_0002663_hsa_circ_0003028_hsa_circ_0005314_hsa_circ_0007541_hsa_circ_0007619_hsa_circ_0008199_hsa_circ_0077536	0.728788	1.10792e-05	1.44706
hsa_circ_0001726_hsa_circ_0002663_hsa_circ_0003028_hsa_circ_0005314_hsa_circ_0007541_hsa_circ_0007619_hsa_circ_0008199_hsa_circ_0077536	0.756439	1.40055e-05	1.43088
hsa_circ_0000005_hsa_circ_0001726_hsa_circ_0002663_hsa_circ_0003028_hsa_circ_0005314_hsa_circ_0007541_hsa_circ_0007619_hsa_circ_0008199_hsa_circ_0077536	0.756439	8.74932e-07	1.63671
