# Supplementary material for: RNA sequencing reveals the expression profiles of circRNA and identifies a four-circRNA signature acts as a prognostic marker in esophageal squamous cell carcinoma
Source: Cancer Cell Int. 2021 Mar 4;21:151. doi: 10.1186/s12935-021-01852-9 (PMC7934454; doi:10.1186/s12935-021-01852-9)
Supplement: Supplementary file 10 — Additional file 10: Table S6: Differentially regulated circRNA analysis between ESCC versus normal. [file 12935_2021_1852_MOESM10_ESM.xls]

## Sheet: 注释-差异-生存-表达
Table S6: differentially regulated circRNA analysis between ESCC versus normal
circRNA	parent gene_id	strand	chr	circRNA_start	circRNA_end	foldChange	log2FoldChange	q_value	p_value
hsa_circ_0001445	SMARCA5,	+	chr4	144464661	144465125	0.794087	-0.332631	0.00481148	0.0102134
hsa_circ_0026782	ITGA7,	-	chr12	56094682	56094938	0.0138941	-6.16938	0	0
hsa_circ_0001900	CAMSAP1,	-	chr9	138773478	138774924	0.726715	-0.460538	0.018068	0.0481618
hsa_circ_0001380	UBXN7,	-	chr3	196118683	196129890	0.552462	-0.856052	2.14726e-05	1.83882e-05
hsa_circ_0001535	FAM13B,	-	chr5	137320945	137324004	0.564394	-0.825226	0.000210567	0.000255849
hsa_circ_0014606	YY1AP1,	-	chr1	155646338	155649303	0.744885	-0.424911	3.09207e-05	2.75823e-05
hsa_circ_0000284	HIPK3,	+	chr11	33307958	33309057	0.509092	-0.974001	0.000728162	0.0011109
hsa_circ_0000437	CORO1C,	-	chr12	109046047	109048186	0.834161	-0.261603	0.0151416	0.0391218
hsa_circ_0001017	XPO1,	-	chr2	61749745	61761038	0.757	-0.401634	0.0297307	0.0865468
hsa_circ_0001451	FBXW7,	-	chr4	153332454	153333681	0.654867	-0.610727	6.66811e-05	6.68949e-05
hsa_circ_0002490	FCHO2,	+	chr5	72370568	72373320	0.480833	-1.05639	9.77811e-06	7.29186e-06
hsa_circ_0000615	n/a	+	chr15	64791491	64792365	0.582727	-0.779108	0.000706922	0.00107507
hsa_circ_0000471	N4BP2L2,	-	chr13	33091993	33101669	0.490069	-1.02894	1.55125e-05	1.26815e-05
hsa_circ_0009043	EXOC6B,	-	chr2	72945231	72960247	0.47801	-1.06489	5.06432e-06	3.48741e-06
hsa_circ_0000605	SLTM,	-	chr15	59204761	59209198	0.567818	-0.8165	0	0
hsa_circ_0000118	MAN1A2,	+	chr1	117944807	117963271	0.58549	-0.772284	0.00135868	0.00231406
hsa_circ_0084615	ASPH,	-	chr8	62593526	62596747	1.27252	0.347686	0.0736491	0.252178
hsa_circ_0002398	DYNC1H1,	+	chr14	102506572	102507010	1.37152	0.455774	0.000269604	0.000343352
hsa_circ_0001355	RSRC1,	+	chr3	157839891	157841780	1.33272	0.414373	0.0485412	0.154327
hsa_circ_0001727	ZKSCAN1,	+	chr7	99621041	99621930	0.499993	-1.00002	9.77811e-06	7.29186e-06
hsa_circ_0001400	RELL1,	-	chr4	37633006	37640126	0.930337	-0.104175	0.0976088	0.35179
hsa_circ_0000443	MED13L,	-	chr12	116668337	116675510	0.739777	-0.434838	0.000576983	0.00084332
hsa_circ_0003426	CBFA2T2,	+	chr20	32207322	32211102	0.604087	-0.727171	0.000942919	0.0015053
novel_circRNA1	ZNF208,	-	chr19	22157530	22171711	0.131204	-2.93012	0	0
hsa_circ_0001801	PCMTD1,	-	chr8	52773404	52773806	0.441137	-1.1807	0.001791	0.00319923
hsa_circ_0000915	FKBP8,	-	chr19	18650180	18650530	0.851362	-0.232156	0.0462887	0.145859
hsa_circ_0008285	CDYL,	+	chr6	4891946	4892613	0.832858	-0.263858	0.0712804	0.24246
hsa_circ_0001776	ESYT2,	-	chr7	158552176	158557544	0.390143	-1.35792	3.35829e-06	2.21926e-06
hsa_circ_0005158	RALBP1,	+	chr18	9524591	9525849	0.603865	-0.727703	0.000568507	0.000827785
hsa_circ_0000296	PHF21A,	-	chr11	46098304	46113774	0.723031	-0.46787	8.06155e-05	8.27468e-05
hsa_circ_0002922	ZNF124,	-	chr1	247318867	247323115	1.00494	0.00711021	0.225896	0.980575
hsa_circ_0001861	GRHPR,	+	chr9	37424841	37426651	0.794886	-0.33118	0.000168421	0.000195929
hsa_circ_0000002	SDF4,	-	chr1	1158623	1159348	1.02039	0.0291138	0.210736	0.89545
hsa_circ_0000586	UBE3A,	-	chr15	25650607	25657118	0.822099	-0.282617	0.00367076	0.00742344
hsa_circ_0001009	FANCL,	-	chr2	58449076	58459247	0.662424	-0.594174	0.0143346	0.0366879
hsa_circ_0001439	SCLT1,	-	chr4	129913321	129925031	0.733952	-0.446242	0.056555	0.184591
hsa_circ_0000896	FARSA,	-	chr19	13039155	13039661	0.891795	-0.165216	0.14141	0.547946
hsa_circ_0000448	GCN1L1,	-	chr12	120592773	120593523	1.39701	0.482339	0.0276698	0.0793615
hsa_circ_0000722	GSE1,	+	chr16	85667519	85667738	0.679434	-0.557594	0.011604	0.0286754
hsa_circ_0005600	YPEL2,	+	chr17	57430575	57430887	0.512226	-0.965148	0.000480468	0.000679729
hsa_circ_0004058	ZNF292,	+	chr6	87925620	87928449	0.844889	-0.243167	0.12418	0.468104
hsa_circ_0001522	CSNK1G3,	+	chr5	122881110	122893258	0.426109	-1.23071	0.000230788	0.000285334
hsa_circ_0001006	RTN4,	-	chr2	55209650	55214834	1.06466	0.0903878	0.190404	0.788859
hsa_circ_0000014	LZIC,	-	chr1	9991948	9994918	1.0761	0.105817	0.0884575	0.313047
hsa_circ_0000880	SAFB2,	-	chr19	5604593	5604947	0.861903	-0.214402	0.0124575	0.0311721
hsa_circ_0002457	ATXN2,	-	chr12	111990083	111993723	0.867693	-0.204743	0.139237	0.537552
hsa_circ_0007905	STX6,	-	chr1	180953812	180962561	1.18941	0.250248	0.0102798	0.02485
hsa_circ_0001016	XPO1,	-	chr2	61749745	61753656	0.988455	-0.0167531	0.214056	0.91432
hsa_circ_0004368	REPS1,	-	chr6	139264649	139265759	0.418577	-1.25643	0.000122529	0.000135375
hsa_circ_0001847	UBAP2,	-	chr9	33953282	33963789	0.775914	-0.366031	0.0560915	0.182768
hsa_circ_0008732	BNC2,	-	chr9	16727794	16738483	0.600437	-0.735915	0.00111139	0.00182772
hsa_circ_0002024	NAB1,	+	chr2	191523883	191537878	0.605903	-0.722842	0.00158194	0.00276584
hsa_circ_0008267	n/a	+	chr3	195415403	195416309	0.843511	-0.245521	0.159216	0.633117
hsa_circ_0003472	SPPL3,	-	chr12	121220457	121222396	0.407908	-1.29368	0	0
hsa_circ_0001819	UBR5,	-	chr8	103372298	103373854	0.709855	-0.494404	0.00557119	0.0121403
hsa_circ_0001730	EPHB4,	-	chr7	100410368	100410830	1.43916	0.525223	3.47023e-05	3.20208e-05
hsa_circ_0009061	KDM1A,	+	chr1	23356961	23377013	0.841556	-0.248868	0.0983949	0.355113
hsa_circ_0001772	RBM33,	+	chr7	155465560	155473602	0.785619	-0.348099	0.0024719	0.00468074
hsa_circ_0003643	HNRNPC,	-	chr14	21698477	21702388	0.804415	-0.313989	0.0419546	0.129777
hsa_circ_0000944	CCDC9,	+	chr19	47767859	47768203	0.88531	-0.175745	0.111429	0.411506
hsa_circ_0087960	LPAR1,	-	chr9	113734352	113735838	0.525552	-0.928095	0.0012946	0.00218756
hsa_circ_0001741	TNPO3,	-	chr7	128655032	128658211	0.76733	-0.38208	0.0720804	0.24566
hsa_circ_0005087	NUDC,	+	chr1	27269150	27269556	0.734466	-0.445233	0.00136922	0.00233467
hsa_circ_0000523	METTL3,	-	chr14	21971315	21972024	0.860835	-0.216192	0.118451	0.442452
hsa_circ_0000567	SETD3,	-	chr14	99924615	99932150	0.697476	-0.519785	0.00776497	0.017885
hsa_circ_0084927	ESRP1,	+	chr8	95676924	95677424	0.439067	-1.18749	2.08229e-05	1.77541e-05
hsa_circ_0000914	FKBP8,	-	chr19	18648410	18649246	0.949535	-0.0747069	0.188219	0.777674
hsa_circ_0000061	SCMH1,	-	chr1	41536266	41541123	0.610703	-0.711456	0.000460084	0.000646757
hsa_circ_0008500	DLG1,	-	chr3	196831773	196846401	0.580641	-0.784282	0.000580277	0.000849978
hsa_circ_0003218	BMPR2,	+	chr2	203329531	203332412	0.824659	-0.27813	0.107949	0.396461
hsa_circ_0007761	ATXN7,	+	chr3	63898263	63898901	0.989499	-0.0152301	0.218654	0.9404
hsa_circ_0000940	MARK4,	+	chr19	45766370	45766625	0.860096	-0.21743	0.0123887	0.0309571
hsa_circ_0000117	MAN1A2,	+	chr1	117944807	117957453	0.648401	-0.625042	0.0117175	0.0290143
hsa_circ_0001546	FAM114A2,	-	chr5	153413350	153414527	0.470223	-1.08858	0.000577523	0.000844905
hsa_circ_0000643	ZFAND6,	+	chr15	80412669	80415142	0.510433	-0.970206	0.00160299	0.00280864
hsa_circ_0001681	RAPGEF5,	-	chr7	22330793	22357656	0.366961	-1.4463	0.00040005	0.000547207
hsa_circ_0007099	ABHD2,	+	chr15	89656955	89659752	1.19431	0.256176	0.0937131	0.335093
hsa_circ_0002538	KLHL8,	-	chr4	88116475	88116842	0.705114	-0.504071	0.000185928	0.000220024
hsa_circ_0000048	RNF19B,	-	chr1	33413822	33415375	1.11863	0.16173	0.155553	0.615604
hsa_circ_0001414	TMEM165,	+	chr4	56277780	56284152	0.457328	-1.1287	0.00152053	0.0026387
hsa_circ_0001173	VAPB,	+	chr20	57014000	57016139	0.644919	-0.632811	0.00750084	0.0171657
hsa_circ_0001360	PHC3,	-	chr3	169863210	169867032	0.626612	-0.674356	0.0169915	0.0448599
hsa_circ_0005729	RNF138,	+	chr18	29691716	29693823	0.780633	-0.357283	0.0336964	0.100347
hsa_circ_0004458	PSD3,	-	chr8	18656804	18662408	0.463707	-1.10871	0.0203363	0.0551982
hsa_circ_0005887	EXOSC1,	-	chr10	99196173	99197507	0.438641	-1.18889	0	0
hsa_circ_0007444	RHOBTB3,	+	chr5	95091099	95099324	0.519328	-0.945284	2.1181e-05	1.80711e-05
hsa_circ_0001829	n/a	-	chr8	142264087	142264728	0.627575	-0.672139	0.00195137	0.00354099
hsa_circ_0001073	ACVR2A,	+	chr2	148653869	148657467	0.406367	-1.29914	0.000373468	0.000505992
hsa_circ_0001550	RARS,	+	chr5	167915606	167921655	0.569784	-0.811512	0.012251	0.0305539
hsa_circ_0005941	FTO,	+	chr16	53907697	53922863	0.500486	-0.9986	0.000200333	0.000240949
hsa_circ_0002483	PTK2,	-	chr8	141874410	141900868	1.02046	0.0292262	0.218016	0.936949
hsa_circ_0008832	FBXO7,	+	chr22	32874967	32875262	0.462785	-1.11159	0	0
hsa_circ_0008362	FBXW4,	-	chr10	103427642	103436193	0.643377	-0.636263	0	0
hsa_circ_0000260	SMC3,	+	chr10	112356155	112358048	0.840147	-0.251286	0.0705516	0.239435
hsa_circ_0001178	USP25,	+	chr21	17135209	17138460	0.623984	-0.680419	0.000452446	0.000634392
hsa_circ_0018168	PARD3,	-	chr10	34558584	34573173	0.474498	-1.07553	0.000130535	0.00014552
hsa_circ_0001346	RNF13,	+	chr3	149563797	149639014	0.764244	-0.387895	0.0892084	0.316185
hsa_circ_0000419	RAB3IP,	+	chr12	70193988	70195501	0.871824	-0.197892	0.16093	0.641246
hsa_circ_0000231	ARHGAP12,	-	chr10	32197099	32199491	0.440955	-1.1813	0.00191475	0.0034592
hsa_circ_0006956	CCSER2,	+	chr10	86177526	86185649	0.655105	-0.610202	0.0114552	0.0282316
hsa_circ_0000835	MIB1,	+	chr18	19345732	19359646	0.45711	-1.12939	0.00116577	0.00193425
hsa_circ_0006354	VAMP3,	+	chr1	7837219	7838229	0.620193	-0.689211	0.00994848	0.0238821
hsa_circ_0001238	CCDC134,	+	chr22	42204878	42206295	1.19734	0.259827	0.0200049	0.0541548
hsa_circ_0000994	SLC8A1,	-	chr2	40655612	40657444	0.201604	-2.3104	3.19903e-05	2.88504e-05
hsa_circ_0001329	TIMMDC1,	+	chr3	119219541	119222868	0.670373	-0.576964	0.0017874	0.0031913
hsa_circ_0000211	SFMBT2,	-	chr10	7318853	7327916	0.911713	-0.133348	0.172498	0.697474
hsa_circ_0004592	STK3,	-	chr8	99718694	99719539	1.55272	0.634798	0.0276915	0.0794506
hsa_circ_0001307	n/a	+	chr3	51575513	51624575	0.960645	-0.0579253	0.190107	0.787394
hsa_circ_0001788	PROSC,	+	chr8	37623043	37623873	0.799756	-0.322368	0.051897	0.166761
hsa_circ_0005620	SH3PXD2A,	-	chr10	105382226	105420872	1.05203	0.0731733	0.17818	0.726683
hsa_circ_0001189	MORC3,	+	chr21	37711076	37717005	0.564303	-0.825457	0.00549937	0.011964
hsa_circ_0001882	KIAA0368,	-	chr9	114148656	114154104	0.847215	-0.2392	0.0763065	0.262986
hsa_circ_0000972	MBOAT2,	-	chr2	9048750	9098771	0.602673	-0.730552	0.0168922	0.0445552
hsa_circ_0006990	VAPA,	+	chr18	9931806	9937063	1.07615	0.105875	0.182256	0.747668
novel_circRNA5	NCOA2,	-	chr8	71126137	71128999	0.474723	-1.07484	0	0
hsa_circ_0004622	NPEPPS,	+	chr17	45695715	45696530	0.586505	-0.769784	0.000250703	0.000314184
hsa_circ_0003608	YY1AP1,	-	chr1	155644800	155649303	0.54884	-0.865544	0.00306089	0.00599962
hsa_circ_0006382	HNRNPM,	+	chr19	8520288	8528570	0.501425	-0.995894	0.000209121	0.00025363
hsa_circ_0001558	UIMC1,	-	chr5	176370335	176385155	0.573576	-0.801944	0.0103191	0.0249708
hsa_circ_0000339	RAB6A,	-	chr11	73418464	73429763	0.612225	-0.707865	0.0188356	0.0505336
hsa_circ_0001247	ATXN10,	+	chr22	46125304	46136418	0.720327	-0.473276	0.0608264	0.200686
hsa_circ_0006988	LDLRAD3,	+	chr11	36248634	36248980	0.533406	-0.906693	0	0
hsa_circ_0006156	FNDC3B,	+	chr3	171965322	171969331	1.30764	0.386971	0.00314606	0.00619745
hsa_circ_0005782	HP1BP3,	-	chr1	21097422	21100103	0.74068	-0.433078	0.0133268	0.0336938
hsa_circ_0001187	DOPEY2,	+	chr21	37619814	37620866	0.576927	-0.793539	7.11782e-05	7.19675e-05
hsa_circ_0001821	n/a	+	chr8	128902834	128903244	1.68123	0.74952	0.00318043	0.00627703
hsa_circ_0004390	LPAR3,	-	chr1	85331067	85331821	0.287215	-1.7998	0.000184376	0.000217805
hsa_circ_0001811	STAU2,	-	chr8	74585341	74601048	0.730278	-0.453483	0.02881	0.0833368
hsa_circ_0001136	ASXL1,	+	chr20	30954186	30956926	1.22426	0.291908	0.117459	0.438064
hsa_circ_0004771	NRIP1,	-	chr21	16386664	16415895	0.98428	-0.0228589	0.215114	0.920418
hsa_circ_0001839	KDM4C,	+	chr9	6880011	6893232	0.0188862	-5.72652	0	0
hsa_circ_0008774	GPBP1L1,	-	chr1	46105881	46108171	0.624236	-0.679838	0.00579858	0.0127072
hsa_circ_0008817	RBM39,	-	chr20	34317233	34320057	0.618908	-0.692204	0.000586358	0.000861074
hsa_circ_0000839	TTC39C,	+	chr18	21644103	21649235	0.72657	-0.460827	0.0275923	0.0790819
hsa_circ_0040823	BANP,	+	chr16	88061088	88071617	1.27697	0.352725	0.0234434	0.0653269
hsa_circ_0002665	GDI2,	-	chr10	5836847	5842668	0.769894	-0.377267	0.0679112	0.228727
hsa_circ_0007292	ATP5C1,	+	chr10	7839009	7844817	0.219006	-2.19096	5.36066e-07	3.17038e-07
hsa_circ_0000825	SOGA2,	+	chr18	8718421	8720494	0.491552	-1.02459	0.000212509	0.000258386
hsa_circ_0002484	ZBTB44,	-	chr11	130130750	130131824	0.339205	-1.55977	1.52613e-06	9.51113e-07
novel_circRNA4	ADAMTS17,	-	chr15	100871093	100874385	0.330684	-1.59648	0	0
hsa_circ_0033144	BCL11B,	-	chr14	99723807	99724176	0.97536	-0.0359931	0.210881	0.89628
hsa_circ_0005791	PPP1R13B,	-	chr14	104245081	104263855	1.01524	0.0218283	0.214486	0.916781
hsa_circ_0001850	UBAP2,	-	chr9	33960823	33973235	1.1837	0.243305	0.0666174	0.22367
hsa_circ_0000396	SLC38A1,	-	chr12	46622935	46637097	0.414284	-1.27131	0.000366512	0.000494896
hsa_circ_0000745	SPECC1,	+	chr17	20107645	20109225	0.653828	-0.613017	0.0378333	0.114863
hsa_circ_0008193	FAM120A,	+	chr9	96233422	96238620	0.752132	-0.410942	0.015445	0.0400403
hsa_circ_0001200	PTTG1IP,	-	chr21	46275124	46281186	1.46916	0.554996	0.0172835	0.0457362
hsa_circ_0000386	n/a	+	chr12	28378727	28412375	1.03603	0.0510665	0.197426	0.824835
hsa_circ_0006117	PTPRA,	+	chr20	2944917	2945848	0.516009	-0.954531	0.00669173	0.0150244
hsa_circ_0001700	COA1,	-	chr7	43679047	43680248	1.04913	0.0691882	0.178152	0.726497
hsa_circ_0000524	RBM23,	-	chr14	23378691	23380612	0.681262	-0.553718	0.0171762	0.0454071
hsa_circ_0000344	RSF1,	-	chr11	77394754	77404656	0.482859	-1.05033	0.00354798	0.00713588
novel_circRNA14	PNN,	+	chr14	39648294	39648666	0.722676	-0.468579	0.026809	0.0765256
hsa_circ_0000139	GON4L,	-	chr1	155823066	155823597	0.544866	-0.876026	1.40783e-05	1.10963e-05
hsa_circ_0001798	KIAA0146,	+	chr8	48308935	48320523	0.559541	-0.837685	0.00411454	0.00848646
hsa_circ_0056856	ITGB6,	-	chr2	160980301	160983112	0.817857	-0.290079	0.126689	0.47995
hsa_circ_0006137	BAZ1A,	-	chr14	35331249	35331528	0.965094	-0.0512584	0.201869	0.848362
novel_circRNA11	ZNF124,	-	chr1	247319707	247323115	0.380568	-1.39377	0.00286627	0.00556306
hsa_circ_0002141	ZDBF2,	+	chr2	207144263	207162097	0.782282	-0.354239	0.0946412	0.339171
hsa_circ_0000311	SDHAF2,	+	chr11	61205096	61205585	0.794332	-0.332185	0.0592611	0.194734
hsa_circ_0001523	ZNF608,	-	chr5	124036706	124036962	0.473043	-1.07996	8.54253e-05	8.87705e-05
novel_circRNA751	n/a	-	chr14	106053890	106173899	0.0964015	-3.3748	6.69602e-05	6.7212e-05
hsa_circ_0006633	FGGY,	+	chr1	59805629	59844509	0.584857	-0.773844	0	0
hsa_circ_0089371	REXO4,	-	chr9	136277418	136278041	1.35088	0.433897	0.0001817	0.000214317
hsa_circ_0000591	MGA,	+	chr15	41961025	41962156	0.29185	-1.7767	0.000385971	0.000525014
novel_circRNA8	ATXN10,	+	chr22	46189424	46202902	0.679735	-0.556955	0.0031875	0.0062932
hsa_circ_0009024	TXLNG2P,	+	chrY	21749095	21749393	0.555171	-0.848997	0.107504	0.394543
hsa_circ_0005768	RYK,	-	chr3	133907680	133914026	0.707049	-0.500117	0.01921	0.051692
hsa_circ_0007364	PTP4A2,	-	chr1	32381495	32385259	0.412626	-1.27709	0.0017448	0.00310221
hsa_circ_0000384	MRPS35,	+	chr12	27867712	27877119	0.662471	-0.594071	0.0314517	0.0925658
hsa_circ_0031241	RBM23,	-	chr14	23375403	23380612	0.560776	-0.834503	0.000767543	0.00118287
novel_circRNA7	PLOD2,	-	chr3	145838898	145842016	0.81341	-0.297945	0.108927	0.400564
hsa_circ_0003028	FUT8,	+	chr14	66028054	66028484	0.504035	-0.988404	0.000192239	0.000228901
hsa_circ_0001467	MARCH6,	+	chr5	10415599	10417516	0.795346	-0.330345	0.0467852	0.14787
hsa_circ_0005954	AMD1,	+	chr6	111208707	111211559	0.740801	-0.432842	0.01209	0.0300818
hsa_circ_0005925	PILRB,	+	chr7	99952765	99953427	1.42621	0.512185	0.0489027	0.155659
hsa_circ_0001777	ESYT2,	-	chr7	158580694	158591763	0.354835	-1.49478	0.000103762	0.000111914
novel_circRNA9	SRGAP2D,	-	chr1	155646338	155753880	0.704885	-0.50454	0.0058037	0.0127208
hsa_circ_0001492	ERBB2IP,	+	chr5	65284462	65290692	0.845837	-0.241548	0.138958	0.536169
hsa_circ_0000337	PPFIA1,	+	chr11	70200406	70202360	1.43489	0.520936	0.0366753	0.1108
hsa_circ_0006501	CUX1,	+	chr7	101870646	101870949	0.989788	-0.014808	0.221262	0.955439
hsa_circ_0007723	CCDC91,	+	chr12	28458581	28460682	0.632148	-0.661666	0.0320038	0.0944528
hsa_circ_0008838	ZNF430,	+	chr19	21216261	21216990	0.44092	-1.18141	1.92764e-05	1.61689e-05
hsa_circ_0006922	ASXL1,	+	chr20	30954186	30959677	0.874735	-0.193082	0.148753	0.582685
novel_circRNA18	RAPGEF5,	-	chr7	22347957	22357656	0.577926	-0.791044	0.00666774	0.0149613
hsa_circ_0006470	MFN2,	+	chr1	12061457	12062160	0.704378	-0.505579	0.00731635	0.0166889
hsa_circ_0006508	VMP1,	+	chr17	57808781	57816308	0.783408	-0.352164	0.0992733	0.358681
hsa_circ_0002431	NDUFS1,	-	chr2	206992520	206994966	0.8113	-0.301693	0.0387409	0.118085
hsa_circ_0005939	LMBR1,	-	chr7	156619298	156629579	0.968457	-0.0462407	0.208916	0.885231
hsa_circ_0003456	PSMA7,	-	chr20	60714130	60716000	1.09603	0.132287	0.128948	0.490075
hsa_circ_0001485	MAP3K1,	+	chr5	56160560	56161804	0.271787	-1.87945	0	0
hsa_circ_0003441	TDRD3,	+	chr13	61013821	61041513	0.390112	-1.35804	0	0
hsa_circ_0001359	PHC3,	-	chr3	169854206	169867032	0.438108	-1.19064	0.00123828	0.00207596
hsa_circ_0000741	POLR2A,	+	chr17	7402357	7402810	1.28046	0.356666	0.0249435	0.070266
hsa_circ_0007552	RILPL1,	-	chr12	123983090	123984083	0.962101	-0.0557406	0.204193	0.860452
hsa_circ_0000816	FOXK2,	+	chr17	80521229	80526077	0.989662	-0.014992	0.222338	0.961258
hsa_circ_0005325	UBA2,	+	chr19	34921480	34925873	0.613388	-0.705127	0.0156675	0.0407209
hsa_circ_0001684	CCDC126,	+	chr7	23650789	23651172	0.582556	-0.779533	0.00606361	0.0133752
hsa_circ_0000690	ITGAL,	+	chr16	30495147	30495584	0.520496	-0.942041	0.000976686	0.00156839
hsa_circ_0001263	ARL8B,	+	chr3	5215701	5216099	0.346244	-1.53014	0	0
hsa_circ_0003253	BABAM1,	+	chr19	17387303	17387718	1.09396	0.129561	0.154453	0.609947
hsa_circ_0003239	UBE2G1,	-	chr17	4186092	4200109	0.609513	-0.714271	0.0150712	0.0389189
novel_circRNA12	EMC2,	+	chr8	109462051	109468159	0.664052	-0.590632	0.0297438	0.0866017
hsa_circ_0005405	NFX1,	+	chr9	33351557	33352717	0.703308	-0.507771	0.018552	0.0496291
hsa_circ_0000479	EPSTI1,	-	chr13	43528083	43544806	2.10617	1.07462	0.00070798	0.00107698
hsa_circ_0001340	TMCC1,	-	chr3	129599151	129599402	0.5241	-0.932087	0.0114858	0.0283308
hsa_circ_0052095	ZNF766,	+	chr19	52785363	52786666	0.89201	-0.164868	0.04329	0.134599
hsa_circ_0000091	RPAP2,	+	chr1	92798947	92846430	0.569608	-0.811957	0.00133679	0.00227031
hsa_circ_0001206	CRKL,	+	chr22	21288066	21288532	0.878651	-0.186638	0.140124	0.541639
hsa_circ_0008934	ASAP1,	-	chr8	131164981	131193126	0.766578	-0.383497	0.0653852	0.218818
novel_circRNA82060	n/a	-	chr12	52864288	52882332	0.696821	-0.521139	0.155655	0.616156
hsa_circ_0001573	RREB1,	+	chr6	7176887	7189555	0.549173	-0.864667	4.26931e-05	4.05808e-05
hsa_circ_0001810	NCOA2,	-	chr8	71071739	71075089	0.892401	-0.164235	0.150748	0.592148
hsa_circ_0007059	ZNF720,	+	chr16	31733946	31734674	0.819989	-0.286323	0.0800772	0.278196
hsa_circ_0000378	LRP6,	-	chr12	12397195	12397589	1.0644	0.0900341	0.180229	0.737607
hsa_circ_0003553	RCAN3,	+	chr1	24840803	24841057	0.717746	-0.478454	0.0107113	0.0260903
hsa_circ_0021727	CD44,	+	chr11	35222628	35226187	0.0874599	-3.51523	0	0
hsa_circ_0008351	n/a	+	chr3	197592293	197602646	0.789074	-0.341767	0.0629006	0.208807
hsa_circ_0000826	ANKRD12,	+	chr18	9182379	9221997	0.240116	-2.0582	3.76084e-05	3.51912e-05
hsa_circ_0001050	MITD1,	-	chr2	99786012	99787892	0.668541	-0.580911	0.00183229	0.00328514
hsa_circ_0001610	TNFRSF21,	-	chr6	47251673	47254331	0.681085	-0.554093	0.0305245	0.0892997
hsa_circ_0002158	RERE,	-	chr1	8601272	8617582	0.527047	-0.923997	0.00031321	0.00040993
hsa_circ_0007817	HUWE1,	-	chrX	53641494	53642796	0.757175	-0.401302	0.0571462	0.186765
hsa_circ_0001278	STT3B,	+	chr3	31617887	31621588	0.444758	-1.16891	0.00126167	0.00212288
hsa_circ_0006364	ZNF81,	+	chrX	47705503	47755339	0.918343	-0.122894	0.158761	0.63087
hsa_circ_0009022	PPP4R1,	-	chr18	9583114	9595100	0.348189	-1.52206	0.000461571	0.000649293
hsa_circ_0023919	PICALM,	-	chr11	85707868	85714494	0.698946	-0.516748	0.0428362	0.133014
hsa_circ_0000478	VWA8,	-	chr13	42439871	42442613	0.670077	-0.5776	0.0177261	0.0471229
hsa_circ_0000698	PHKB,	+	chr16	47531309	47549512	0.52187	-0.938237	1.47457e-05	1.17304e-05
hsa_circ_0000267	FAM53B,	-	chr10	126370175	126370948	0.471318	-1.08523	0.000369035	0.000499017
hsa_circ_0002333	n/a	-	chr1	741178	745550	0.373675	-1.42014	5.46587e-05	5.35794e-05
hsa_circ_0003550	WDR1,	-	chr4	10099334	10105610	0.756824	-0.40197	0.0184306	0.049261
hsa_circ_0076125	DEF6,	+	chr6	35280078	35280549	0.759776	-0.396353	0.0452147	0.1417
hsa_circ_0000116	MAN1A2,	+	chr1	117944807	117948267	0.809647	-0.304635	0.0817209	0.285127
hsa_circ_0000688	MVP,	+	chr16	29845053	29845387	1.29137	0.368898	0.0975096	0.351297
hsa_circ_0003270	GAPVD1,	+	chr9	128099296	128099870	0.768913	-0.379108	0.0199978	0.0541326
hsa_circ_0005692	n/a	+	chr16	4382215	4383520	1.32391	0.40481	0.0717903	0.244463
hsa_circ_0007218	SIRT5,	+	chr6	13579682	13584457	0.57016	-0.81056	0.00429937	0.00894617
hsa_circ_0001326	PHLDB2,	+	chr3	111632165	111639266	0.823465	-0.28022	0.117422	0.437892
hsa_circ_0000119	MAN1A2,	+	chr1	117944807	117984947	0.627655	-0.671956	0.0310066	0.090973
hsa_circ_0006376	HOOK3,	+	chr8	42812236	42819617	1.07563	0.10518	0.156074	0.618164
hsa_circ_0003221	PTK2,	-	chr8	141856358	141900868	0.786189	-0.347052	0.100816	0.365776
hsa_circ_0001663	TMEM181,	+	chr6	159004985	159010814	0.911939	-0.13299	0.164462	0.657796
novel_circRNA21	UBE2Q2,	+	chr15	76152218	76165909	0.755945	-0.403648	0.0711011	0.241723
hsa_circ_0001614	SENP6,	+	chr6	76412360	76412788	0.348907	-1.51908	5.63766e-05	5.54816e-05
hsa_circ_0001116	ILKAP,	-	chr2	239090705	239093928	0.585355	-0.772615	0.0155676	0.040429
hsa_circ_0004979	ZNF236,	+	chr18	74561481	74563895	0.660576	-0.598203	0.00760488	0.0174469
hsa_circ_0000373	ERC1,	+	chr12	1136913	1137738	0.79278	-0.335008	0.0824156	0.288051
hsa_circ_0007379	n/a	-	chr14	35020919	35024118	0.990912	-0.0131705	0.220149	0.948872
hsa_circ_0007637	CREBBP,	-	chr16	3900297	3901010	1.21201	0.277406	0.0990807	0.357889
hsa_circ_0000620	AAGAB,	-	chr15	67524151	67529158	0.592471	-0.755183	0.0173487	0.0459565
hsa_circ_0071106	ARHGAP10,	+	chr4	148778703	148803083	0.124771	-3.00265	0	0
hsa_circ_0007127	CNOT2,	+	chr12	70671911	70704797	0.925392	-0.111863	0.171718	0.693493
hsa_circ_0000398	SLC38A1,	-	chr12	46633461	46637097	0.551424	-0.858765	0.00631331	0.0140299
hsa_circ_0058497	RHBDD1,	+	chr2	227771508	227779067	0.990729	-0.0134371	0.221906	0.958834
hsa_circ_0001118	NDUFA10,	-	chr2	240929490	240946787	1.09996	0.137449	0.175856	0.714533
hsa_circ_0000530	CTAGE5,	+	chr14	39746137	39748741	0.784471	-0.350208	0.0291702	0.0845685
hsa_circ_0005204	SLC43A1,	-	chr11	57258696	57259335	0.363048	-1.46177	0	0
hsa_circ_0008058	MAN2A1,	+	chr5	109049220	109051965	0.645291	-0.631979	0.00709142	0.0160846
hsa_circ_0007793	KIAA1841,	+	chr2	61343113	61345251	1.08401	0.116378	0.184054	0.757384
hsa_circ_0009027	ZNF362,	+	chr1	33760537	33760906	0.810566	-0.302998	0.0777095	0.268713
hsa_circ_0004870	RBM39,	-	chr20	34302106	34313077	0.638548	-0.647134	0.0145917	0.0374548
hsa_circ_0002566	ZNF680,	-	chr7	64004084	64004810	0.71525	-0.48348	0.00494054	0.0105399
hsa_circ_0005882	STK39,	-	chr2	168920009	168986268	0.32164	-1.63648	9.29211e-05	9.82817e-05
hsa_circ_0000137	ASH1L,	-	chr1	155408117	155408859	0.516406	-0.953423	0.00312433	0.00614514
hsa_circ_0003908	RAB6A,	-	chr11	73418464	73431944	0.646238	-0.629864	0.0166675	0.0438663
hsa_circ_0006420	AEBP2,	+	chr12	19615443	19626289	0.84419	-0.24436	0.136604	0.525257
hsa_circ_0083443	MTUS1,	-	chr8	17570722	17581342	0.208675	-2.26067	0	0
hsa_circ_0001392	HTT,	+	chr4	3088665	3109150	0.518005	-0.948962	0.00540193	0.0117095
hsa_circ_0000705	CNOT1,	-	chr16	58593707	58594266	0.632394	-0.661104	5.49053e-06	3.80445e-06
hsa_circ_0003828	ATAD2B,	-	chr2	24046127	24046439	0.496167	-1.0111	0	0
hsa_circ_0003700	FBXO9,	+	chr6	52935854	52941341	0.896003	-0.158424	0.1125	0.416331
hsa_circ_0008319	TTBK2,	-	chr15	43120125	43132631	0.603553	-0.728446	0.0196334	0.0530087
novel_circRNA27	KPNA5,	+	chr6	117010482	117013555	0.528232	-0.920757	0.0118506	0.0293913
hsa_circ_0001529	AFF4,	-	chr5	132227855	132228810	0.771263	-0.374705	0.0442007	0.137966
hsa_circ_0006324	DENND1B,	-	chr1	197611840	197627499	0.643071	-0.636951	0.0144359	0.0369951
hsa_circ_0001306	n/a	+	chr3	51575513	51586079	0.487534	-1.03642	0.00585238	0.0128502
hsa_circ_0007715	CIRBP,	+	chr19	1271327	1272050	0.857766	-0.221343	0.151746	0.596867
hsa_circ_0006677	WDR78,	-	chr1	67356836	67371058	0.333288	-1.58516	9.046e-05	9.54283e-05
hsa_circ_0006531	RBM6,	+	chr3	50102463	50103935	0.654976	-0.610486	0	0
hsa_circ_0001875	FAM120A,	+	chr9	96233422	96261168	0.460608	-1.11839	0.00158013	0.00276203
hsa_circ_0001824	ASAP1,	-	chr8	131164981	131181313	1.22911	0.297614	0.0936704	0.334888
hsa_circ_0000652	IQGAP1,	+	chr15	90984737	90986710	0.663414	-0.592019	0.00193606	0.00350707
hsa_circ_0052012	POLD1,	+	chr19	50902107	50902741	1.8097	0.855748	0.000541113	0.000780864
hsa_circ_0007334	MBOAT2,	-	chr2	9083315	9098771	0.683452	-0.549089	0.0246677	0.0693526
hsa_circ_0067716	RNF13,	+	chr3	149563797	149589941	1.08332	0.115462	0.145904	0.569187
hsa_circ_0007509	PPP4R1,	-	chr18	9583114	9595151	0.34307	-1.54343	5.35084e-05	5.23112e-05
hsa_circ_0070467	PDLIM5,	+	chr4	95494501	95507595	0.332466	-1.58872	5.06432e-06	3.48741e-06
novel_circRNA10	TERF2,	-	chr16	69404385	69406258	0.579899	-0.786127	3.47023e-05	3.20208e-05
hsa_circ_0028899	RNF10,	+	chr12	120995084	120995485	0.905184	-0.143718	0.159191	0.632929
hsa_circ_0001538	PAIP2,	+	chr5	138699447	138700432	0.509207	-0.973676	0.000858573	0.00134963
novel_circRNA71	PLXNC1,	+	chr12	94562928	94580249	1.26428	0.338312	0.103026	0.375332
hsa_circ_0010023	DHRS3,	-	chr1	12638745	12639440	0.611112	-0.710492	0.010167	0.0245029
hsa_circ_0001495	CCNB1,	+	chr5	68470703	68471364	1.12984	0.176123	0.161853	0.64573
hsa_circ_0002789	UTP18,	+	chr17	49340634	49346265	1.13971	0.188666	0.12374	0.466057
hsa_circ_0003258	ZNF652,	-	chr17	47388673	47389404	0.563991	-0.826256	0.00332716	0.00661753
hsa_circ_0000195	TTC13,	-	chr1	231090078	231097049	0.703592	-0.507189	0.0431964	0.134264
hsa_circ_0000458	TMED2,	+	chr12	124071293	124074996	0.864981	-0.20926	0.128289	0.48711
hsa_circ_0007234	TRAF5,	+	chr1	211526580	211527809	0.520723	-0.941412	0.00334181	0.00665145
hsa_circ_0005955	DYRK1A,	+	chr21	38792600	38845182	0.601046	-0.734452	0.012648	0.0317275
hsa_circ_0008720	n/a	+	chr9	98740342	98766983	0.791507	-0.337326	0.0745843	0.255978
hsa_circ_0003998	ARFGEF2,	+	chr20	47570092	47580435	0.663459	-0.591921	0.00080228	0.00124628
hsa_circ_0007848	TSNAX-DISC1,DISC1,	+	chr1	231930987	231954263	0.365576	-1.45176	0.000259874	0.000328768
hsa_circ_0001333	ZNF148,	-	chr3	125032151	125050082	0.591615	-0.757271	0.0231838	0.0644465
hsa_circ_0007476	FIP1L1,	+	chr4	54280781	54294350	0.648721	-0.624329	0.0233472	0.0650073
hsa_circ_0001571	n/a	+	chr6	3076997	3078169	0.682151	-0.551837	0.0111903	0.0274783
hsa_circ_0003247	ASH1L,	-	chr1	155408117	155429689	0.377438	-1.40569	0.000179143	0.00021083
hsa_circ_0042091	MAP2K4,	+	chr17	11958205	11999011	0.512388	-0.964692	0.0137924	0.0350656
hsa_circ_0003764	PTPN12,	+	chr7	77214859	77230123	0.860542	-0.216682	0.122911	0.462425
hsa_circ_0001020	UGP2,	+	chr2	64083439	64085070	1.32588	0.406946	3.35829e-06	2.21926e-06
hsa_circ_0008488	GALK2,	+	chr15	49528047	49531564	1.01952	0.0278944	0.21427	0.915471
hsa_circ_0000500	PCCA,	+	chr13	100909848	100925600	0.494181	-1.01689	0.00189543	0.00341957
hsa_circ_0040809	BANP,	+	chr16	88008653	88017865	1.29776	0.376026	0.0402974	0.123798
hsa_circ_0007052	CLASP1,	-	chr2	122363276	122363756	0.475648	-1.07203	0.00614338	0.0135936
hsa_circ_0005092	IPO7,	+	chr11	9451220	9452550	0.846895	-0.239745	0.135302	0.519334
hsa_circ_0008599	MIR31HG,	-	chr9	21476897	21477291	0.328994	-1.60387	0.00217644	0.00402796
hsa_circ_0023694	CLNS1A,	-	chr11	77330650	77336863	0.388894	-1.36255	0.000218901	0.00026758
hsa_circ_0001615	PHIP,	-	chr6	79752559	79770535	0.690842	-0.533572	0.0389711	0.118943
hsa_circ_0001470	GOLPH3,	-	chr5	32135677	32143986	1.33623	0.418164	0.0502642	0.160647
hsa_circ_0007331	ACAP2,	-	chr3	195101737	195112876	0.830282	-0.268328	0.122929	0.462508
hsa_circ_0008202	SPATA6,	-	chr1	48821341	48825442	0.255027	-1.97128	0	0
hsa_circ_0004127	TRIM33,	-	chr1	115005725	115007010	0.655125	-0.610159	0.0431877	0.134227
hsa_circ_0001313	CCDC66,	+	chr3	56626997	56628056	0.453668	-1.14029	0.0015817	0.0027652
hsa_circ_0005918	FCHSD2,	-	chr11	72695132	72700142	0.528697	-0.919487	0.00343097	0.0068664
hsa_circ_0008661	COPA,	-	chr1	160293220	160302347	1.12786	0.173582	0.15973	0.635516
hsa_circ_0005728	UBE2D2,	+	chr5	138979956	138994551	0.588346	-0.765264	0.0090795	0.0214828
hsa_circ_0001869	ZCCHC6,	-	chr9	88920106	88924932	0.689898	-0.535545	0.0283667	0.0818036
hsa_circ_0001461	FAT1,	-	chr4	187627716	187630999	0.140896	-2.8273	5.86152e-06	4.12149e-06
hsa_circ_0002190	KLHDC10,	+	chr7	129760588	129762042	0.529832	-0.916394	0.00134165	0.0022795
hsa_circ_0000099	AMY2B,	+	chr1	104108056	104118162	0.0269051	-5.21598	0	0
hsa_circ_0004029	UXS1,	-	chr2	106761645	106782539	0.834349	-0.261278	0.103672	0.378153
hsa_circ_0001258	PPP6R2,	+	chr22	50810448	50832564	0.905705	-0.142887	0.173183	0.700819
hsa_circ_0023942	PICALM,	-	chr11	85733409	85742653	1.05493	0.0771436	0.196971	0.822267
hsa_circ_0009674	CTNNBIP1,	-	chr1	9931244	9938047	0.707432	-0.499337	0.0371111	0.112337
hsa_circ_0007643	YWHAE,	-	chr17	1264385	1265302	1.15819	0.211875	0.125229	0.472914
hsa_circ_0001438	LARP1B,	+	chr4	128995614	128999117	0.552596	-0.855702	0.00253303	0.0048158
hsa_circ_0002762	CDK17,	-	chr12	96717725	96728643	1.07235	0.100779	0.168396	0.676955
hsa_circ_0003267	ME1,	-	chr6	84108085	84117620	0.978738	-0.0310057	0.216821	0.930027
hsa_circ_0007889	EIF4B,	+	chr12	53421565	53421972	0.48901	-1.03207	0.00035016	0.000468264
hsa_circ_0004245	TDRD3,	+	chr13	61013821	61034674	0.391887	-1.35149	5.06432e-06	3.48741e-06
hsa_circ_0000418	CCT2,	+	chr12	69983264	69985939	0.605332	-0.724201	0.00746431	0.0170687
hsa_circ_0001661	TMEM181,	+	chr6	159001971	159010814	0.673082	-0.571146	0.00209248	0.00384535
hsa_circ_0003449	MEIS3,	-	chr19	47919908	47920607	0.401015	-1.31827	0.00213041	0.00392746
hsa_circ_0000918	GMIP,	-	chr19	19750893	19751380	1.86187	0.896755	0.00120401	0.0020097
hsa_circ_0006151	DNA2,	-	chr10	70227879	70229920	1.56859	0.649466	0.0359781	0.108289
hsa_circ_0003423	ZNF532,	+	chr18	56601664	56621031	1.19077	0.251896	0.121947	0.458122
hsa_circ_0001185	IFNGR2,	+	chr21	34804483	34805178	0.492937	-1.02052	0.000562719	0.000817957
hsa_circ_0000831	CEP192,	+	chr18	12999419	13019205	0.470882	-1.08656	0.0103258	0.0249899
hsa_circ_0000907	MYO9B,	+	chr19	17212469	17213367	1.24275	0.313542	0.00354759	0.00713461
novel_circRNA67	n/a	-	chr2	37329065	37331275	1.98991	0.992701	0.00431652	0.0089896
hsa_circ_0007262	CHD2,	+	chr15	93467550	93472321	0.832292	-0.264838	0.11542	0.429214
hsa_circ_0001095	PLEKHM3,	-	chr2	208841374	208842310	0.376057	-1.41098	0.00134027	0.00227696
hsa_circ_0000571	CDC42BPB,	-	chr14	103470264	103478525	1.07577	0.105373	0.168928	0.679598
hsa_circ_0000936	SHKBP1,	+	chr19	41089303	41089623	0.781553	-0.355584	0.0875971	0.30942
hsa_circ_0006719	n/a	-	chr16	31102095	31102663	0.885289	-0.175779	0.0329692	0.0978277
hsa_circ_0008702	GNB1,	-	chr1	1747194	1770677	2.63803	1.39946	5.36066e-07	3.17038e-07
hsa_circ_0087905	TMEM245,	-	chr9	111812562	111812972	0.64342	-0.636167	0.0139504	0.0355444
hsa_circ_0005986	PRDM2,	+	chr1	14057494	14068652	0.768623	-0.379652	0.0662242	0.22211
hsa_circ_0007948	PTPN13,	+	chr4	87685745	87689129	0.273473	-1.87053	3.35829e-06	2.21926e-06
hsa_circ_0007365	RPRD1B,	+	chr20	36685933	36694658	1.15634	0.209566	0.125845	0.475779
hsa_circ_0000711	NFATC3,	+	chr16	68155889	68160513	0.195267	-2.35648	6.25499e-05	6.24564e-05
hsa_circ_0001793	IKBKB,	+	chr8	42183487	42186732	0.39087	-1.35524	0.00203311	0.00371885
hsa_circ_0000442	MED13L,	-	chr12	116668237	116675510	1.15892	0.212777	0.137249	0.528209
hsa_circ_0000734	RPA1,	+	chr17	1746096	1756483	0.863629	-0.211517	0.144497	0.562398
hsa_circ_0002468	CEP70,	-	chr3	138289159	138290198	0.796105	-0.32897	0.182286	0.748006
hsa_circ_0085173	GRHL2,	+	chr8	102570646	102571040	0.347705	-1.52406	0.000118894	0.00013062
hsa_circ_0000494	UCHL3,	+	chr13	76134888	76143643	0.513289	-0.962155	0.00235017	0.0044119
hsa_circ_0001696	HERPUD2,	-	chr7	35707043	35712888	0.780437	-0.357645	0.0817837	0.285391
novel_circRNA35	n/a	+	chr14	71880664	71996087	0.551209	-0.859328	0.00178501	0.00318654
hsa_circ_0002544	DENND1A,	-	chr9	126519981	126641300	0.576582	-0.794402	0.00866534	0.0203567
novel_circRNA23	HAGH,	-	chr16	1859238	1859834	0.778549	-0.361141	0.0581326	0.190503
hsa_circ_0007766	ERBB2,	+	chr17	37864573	37866734	0.360169	-1.47325	5.36066e-07	3.17038e-07
hsa_circ_0004604	CRCP,	+	chr7	65592690	65599361	0.798666	-0.324336	0.0629019	0.20882
hsa_circ_0006618	SEC31A,	-	chr4	83799882	83803093	0.585184	-0.773037	0.00828229	0.0193022
hsa_circ_0001769	MLL3,	-	chr7	152007050	152012423	0.72537	-0.46321	0.0226942	0.0628594
hsa_circ_0000024	HP1BP3,	-	chr1	21083658	21100103	0.59117	-0.758355	0.00547116	0.0118921
hsa_circ_0000021	PLEKHM2,	+	chr1	16044387	16047883	0.543119	-0.88066	0.0146652	0.037684
hsa_circ_0084606	ASPH,	-	chr8	62531536	62566219	0.259157	-1.9481	4.23278e-06	2.85334e-06
hsa_circ_0070039	NUP54,	-	chr4	77055327	77065626	0.729605	-0.454813	0.0307915	0.0902368
hsa_circ_0004087	CDYL2,	-	chr16	80718434	80719026	0.798735	-0.324212	0.0820937	0.286689
hsa_circ_0008311	STAM,	+	chr10	17746429	17747740	0.517277	-0.950992	0.000811843	0.00126371
hsa_circ_0000982	FAM228B,	+	chr2	24357988	24369956	0.175949	-2.50677	0	0
hsa_circ_0000128	SCNM1,TNFAIP8L2-SCNM1,	+	chr1	151139409	151139890	1.22046	0.287427	0.0909726	0.323797
hsa_circ_0079480	ISPD,	-	chr7	16298014	16317851	0.479143	-1.06147	0.00161517	0.002834
hsa_circ_0074371	ARHGAP26,	+	chr5	142434003	142437312	0.658589	-0.602549	0.0224773	0.0621562
hsa_circ_0004276	SUCLG2,	-	chr3	67546221	67559327	0.40107	-1.31808	0.000223595	0.000274555
hsa_circ_0008521	PSEN1,	+	chr14	73614502	73614802	0.521702	-0.938703	0.00140184	0.00239997
hsa_circ_0005588	WBSCR22,	+	chr7	73100965	73101425	1.11433	0.156178	0.161028	0.641725
novel_circRNA6	ZNF585B,	-	chr19	37690301	37698156	0.394099	-1.34337	0.000344995	0.000460022
hsa_circ_0004383	ZNF292,	+	chr6	87920168	87928449	0.670954	-0.575715	0.0197835	0.0534855
hsa_circ_0001092	CFLAR,	+	chr2	202010100	202014558	0.263571	-1.92374	0.00261712	0.00500349
hsa_circ_0004374	CLPX,	-	chr15	65471271	65472542	0.817924	-0.289961	0.0892968	0.316548
hsa_circ_0001641	HBS1L,	-	chr6	135360710	135363264	1.14566	0.196183	0.119699	0.448055
hsa_circ_0003340	OGDH,	+	chr7	44684925	44687358	1.02245	0.0320367	0.214083	0.914466
hsa_circ_0000219	FAM188A,	-	chr10	15858833	15889942	0.212326	-2.23565	1.27742e-05	9.82817e-06
hsa_circ_0005328	QKI,	+	chr6	163876310	163899928	0.842392	-0.247436	0.113752	0.421658
hsa_circ_0005245	TBCD,	+	chr17	80858526	80869665	1.10553	0.144735	0.171213	0.690826
novel_circRNA53	KIAA1217,	+	chr10	24669797	24673352	0.363451	-1.46017	6.66811e-05	6.68949e-05
hsa_circ_0005552	EHBP1,	+	chr2	63206322	63223901	0.370119	-1.43394	0.000571177	0.000832858
hsa_circ_0001290	SETD2,	-	chr3	47139444	47147610	0.579849	-0.786251	0.00120967	0.0020208
hsa_circ_0007312	SPECC1L,	+	chr22	24698162	24709434	0.76027	-0.395417	0.0532254	0.171861
hsa_circ_0002874	GLIS3,	-	chr9	4286037	4286523	2.76754	1.4686	2.95449e-05	2.63141e-05
hsa_circ_0000280	HPS5,	-	chr11	18312988	18314523	0.378722	-1.40079	3.19903e-05	2.88504e-05
hsa_circ_0085616	ASAP1,	-	chr8	131370262	131374017	1.08903	0.123048	0.176431	0.7176
hsa_circ_0000462	SLC15A4,	-	chr12	129299319	129299615	1.07346	0.102274	0.169507	0.682478
hsa_circ_0003731	PTGR1,	-	chr9	114341075	114348445	0.112962	-3.14609	0	0
hsa_circ_0005898	MYOF,	-	chr10	95140975	95148911	0.390197	-1.35773	0.000383253	0.000520893
hsa_circ_0005019	CHSY1,	-	chr15	101775286	101775782	0.857326	-0.222084	0.120732	0.45269
hsa_circ_0003285	N6AMT2,	-	chr13	21305979	21306260	0.559018	-0.839034	0.00228036	0.0042575
novel_circRNA31	EXOC6B,	-	chr2	72692288	72707879	0.554066	-0.85187	0.00503878	0.0107774
hsa_circ_0000647	SEC11A,	-	chr15	85223943	85234875	0.907171	-0.140553	0.166383	0.667367
hsa_circ_0002058	TMEM138,	+	chr11	61133516	61135470	0.702721	-0.508976	0.0332369	0.0987943
hsa_circ_0062688	PITPNB,	-	chr22	28290542	28310335	0.441731	-1.17876	0.000298842	0.000386786
hsa_circ_0005871	PRRC2B,	+	chr9	134312006	134314448	0.71802	-0.477904	0.0699128	0.236867
hsa_circ_0004666	H2AFB3,H2AFB1,F8A1,F8A2,F8A3,MIR1184-3,MIR1184-2,MIR1184-1,TMLHE-AS1,H2AFB2,	-	chrX	154645235	154649223	0.71282	-0.48839	0.0718318	0.244618
hsa_circ_0000043	PUM1,	-	chr1	31465236	31468067	0.833977	-0.261921	0.125246	0.473009
hsa_circ_0002075	BMP1,	+	chr8	22054192	22054933	0.586302	-0.770284	0.0395034	0.120966
hsa_circ_0086376	NFIB,	-	chr9	14146687	14179779	0.189142	-2.40246	0	0
hsa_circ_0003298	XRN2,	+	chr20	21346058	21349228	1.02834	0.0403222	0.212113	0.903383
hsa_circ_0001250	n/a	+	chr22	47022647	47033857	0.659821	-0.599853	0.00678721	0.0152895
hsa_circ_0001519	MAN2A1,	+	chr5	109049220	109065214	0.328506	-1.60601	0.000773838	0.00119428
novel_circRNA15	TTLL1,	-	chr22	43435785	43442579	0.557953	-0.841785	0.00933683	0.022173
hsa_circ_0004435	FANCL,	-	chr2	58425728	58459247	0.540803	-0.886824	0.0108856	0.0265915
hsa_circ_0000651	IQGAP1,	+	chr15	90982563	90986710	0.824917	-0.27768	0.0954369	0.342524
hsa_circ_0036763	SEMA4B,	+	chr15	90760670	90763123	0.601664	-0.73297	0.00731518	0.0166832
hsa_circ_0001330	TIMMDC1,	+	chr3	119222378	119236162	0.771765	-0.373766	0.0967647	0.348116
hsa_circ_0001386	CTBP1,	-	chr4	1219147	1235307	0.722759	-0.468414	0.0480908	0.152688
hsa_circ_0002041	IBTK,	-	chr6	82920530	82922510	1.11999	0.163486	0.160443	0.638952
hsa_circ_0000034	DHDDS,	+	chr1	26772806	26774151	0.930495	-0.10393	0.159495	0.63438
hsa_circ_0006107	PSMB1,	-	chr6	170852688	170858201	0.694924	-0.525072	0.0258496	0.0732477
hsa_circ_0008662	DNAJB12,	-	chr10	74100546	74100928	0.585963	-0.771119	0.00104592	0.00170122
hsa_circ_0008759	EEFSEC,	+	chr3	127980970	127983624	1.29927	0.377705	0.0747219	0.256492
hsa_circ_0004524	CEP70,	-	chr3	138289159	138291774	0.557605	-0.842685	0.110691	0.408445
hsa_circ_0002111	PSD3,	-	chr8	18622958	18662408	0.541056	-0.88615	0.018552	0.0496278
hsa_circ_0008234	FOXP1,	-	chr3	71090478	71102924	0.198617	-2.33194	1.04216e-06	6.34075e-07
hsa_circ_0003910	n/a	-	chr3	3819408	3830758	0.482287	-1.05204	0.00286243	0.00555323
hsa_circ_0006258	SCYL2,	+	chr12	100676720	100691953	0.503484	-0.989982	0.00151644	0.00263014
hsa_circ_0000871	PIP5K1C,	-	chr19	3660963	3661999	1.1741	0.23156	0.136319	0.524083
hsa_circ_0001074	ORC4,	-	chr2	148730307	148733544	0.367493	-1.44421	0.000156531	0.00017976
hsa_circ_0001647	UTRN,	+	chr6	144858717	144860579	0.380133	-1.39542	0.000651428	0.000971403
hsa_circ_0004491	ORC4,	-	chr2	148730307	148739650	0.47695	-1.06809	0.00184558	0.00331146
hsa_circ_0001410	DCUN1D4,	+	chr4	52729602	52744020	0.595821	-0.747049	0.00536397	0.0116064
hsa_circ_0001639	KPNA5,	+	chr6	117019866	117026323	0.516052	-0.95441	4.56698e-05	4.37512e-05
hsa_circ_0003567	ARHGEF19,	-	chr1	16528276	16529069	0.917464	-0.124276	0.169498	0.682389
hsa_circ_0003302	TBCEL,	+	chr11	120916382	120930794	0.279615	-1.83849	1.16552e-05	8.87705e-06
hsa_circ_0001577	RANBP9,	-	chr6	13632601	13644961	0.227311	-2.13726	4.23278e-06	2.85334e-06
hsa_circ_0000978	NBAS,	-	chr2	15629017	15651474	0.790783	-0.338646	0.0246263	0.0692055
novel_circRNA38	ASPH,	-	chr8	62531536	62557191	0.390075	-1.35818	0.00286039	0.00554847
hsa_circ_0079284	RNF216,	-	chr7	5680784	5692141	0.239821	-2.05997	0	0
hsa_circ_0001785	ELP3,	+	chr8	28013458	28019595	0.757702	-0.400298	0.0875727	0.30931
hsa_circ_0001789	RAB11FIP1,	-	chr8	37734626	37735069	0.591562	-0.757399	0.01407	0.0358998
hsa_circ_0007646	DCUN1D4,	+	chr4	52729602	52758017	0.238453	-2.06822	1.90081e-05	1.58519e-05
hsa_circ_0001865	UBQLN1,	-	chr9	86292641	86293514	0.891562	-0.165592	0.145253	0.565944
hsa_circ_0005037	ADARB1,	+	chr21	46548316	46554747	0.737308	-0.439662	0.0297832	0.0867615
hsa_circ_0008016	FGFR1,	-	chr8	38287199	38287466	0.650499	-0.62038	0.0401007	0.123078
hsa_circ_0003848	PSEN1,	+	chr14	73614502	73614814	0.470519	-1.08767	0.00418897	0.00867415
hsa_circ_0003718	RANBP17,	+	chr5	170610198	170632616	0.297388	-1.74958	7.67982e-05	7.83083e-05
hsa_circ_0038704	KDM8,	+	chr16	27224905	27226329	0.684778	-0.546292	0.0111795	0.0274472
hsa_circ_0000489	RNASEH2B,	+	chr13	51501542	51523641	0.304551	-1.71525	0.000198543	0.000238412
hsa_circ_0008554	KANK2,	-	chr19	11289020	11289396	0.745236	-0.424231	0.0116494	0.0288149
hsa_circ_0008114	ENGASE,	+	chr17	77073511	77073946	0.998898	-0.00159069	0.228375	0.994682
hsa_circ_0007386	CRIM1,	+	chr2	36668400	36669878	0.495914	-1.01184	0.00143779	0.00247384
hsa_circ_0002693	SLMAP,	+	chr3	57875767	57882659	0.515575	-0.955747	0.00057747	0.000844588
hsa_circ_0005399	ZSWIM6,	+	chr5	60768507	60768864	0.476033	-1.07087	0.000685072	0.00103323
hsa_circ_0001790	ASH2L,	+	chr8	37971709	37976881	0.466339	-1.10055	0.000162457	0.000188003
hsa_circ_0001159	CHD6,	-	chr20	40161688	40179999	0.672385	-0.572641	0.0466196	0.147154
hsa_circ_0008179	ATP6V0A1,	+	chr17	40652724	40653322	0.826723	-0.274524	0.120077	0.449672
hsa_circ_0006062	DYRK1A,	+	chr21	38792600	38802702	0.608579	-0.716484	0.00630311	0.0140045
hsa_circ_0001070	R3HDM1,	+	chr2	136432901	136437894	0.830338	-0.268229	0.100196	0.362941
hsa_circ_0004596	RAB6A,	-	chr11	73418464	73429935	1.70536	0.770077	0.0147068	0.0378153
hsa_circ_0002100	ARHGEF12,	+	chr11	120345268	120348235	0.450297	-1.15105	0.00299388	0.00585378
hsa_circ_0047270	TTC39C,	+	chr18	21644103	21663045	0.502883	-0.991706	0.00802067	0.0185882
hsa_circ_0000566	VRK1,	+	chr14	97299803	97327072	0.408513	-1.29155	0.0176525	0.0468975
hsa_circ_0003380	ZFPM2,	+	chr8	106431371	106456609	0.963658	-0.0534062	0.211627	0.900375
hsa_circ_0000268	ZRANB1,	+	chr10	126631025	126631876	0.537634	-0.895304	0.0219568	0.0604588
hsa_circ_0002903	PCNT,	+	chr21	47768925	47769734	0.723328	-0.467278	0.0374934	0.11367
hsa_circ_0002465	CD109,	+	chr6	74432973	74446231	0.361747	-1.46695	0.000679038	0.0010215
hsa_circ_0005598	RPS5,	+	chr19	58904342	58904854	2.07655	1.05419	0.00323705	0.00640892
hsa_circ_0000849	DYM,	-	chr18	46889530	46906128	0.510125	-0.971077	0.000711214	0.00108268
hsa_circ_0006705	RNF169,	+	chr11	74500670	74528759	0.446941	-1.16185	3.49986e-05	3.23378e-05
hsa_circ_0001948	CD99L2,	-	chrX	149962163	149984551	1.15196	0.204092	0.126978	0.481219
hsa_circ_0001742	SMO,	+	chr7	128845043	128846428	0.973924	-0.0381185	0.202681	0.852545
hsa_circ_0001441	n/a	-	chr4	140046317	140060651	0.299735	-1.73824	2.04843e-05	1.74371e-05
hsa_circ_0001013	KIAA1841,	+	chr2	61339656	61345251	0.850823	-0.23307	0.126355	0.478228
hsa_circ_0071653	CEP72,	+	chr5	619104	620376	2.54693	1.34876	0.00245432	0.0046427
hsa_circ_0000847	SMAD2,	-	chr18	45391429	45423180	0.579787	-0.786405	0.0138639	0.0352866
hsa_circ_0060927	CYP24A1,	-	chr20	52773707	52788209	1.79478	0.843808	0.0859927	0.302854
hsa_circ_0001851	UBAP2,	-	chr9	33971648	33973235	0.242083	-2.04643	0.00986684	0.0236513
hsa_circ_0029308	NCOR2,	-	chr12	124904502	124915333	0.874369	-0.193686	0.142566	0.553266
hsa_circ_0017241	SDCCAG8,	+	chr1	243579003	243589860	0.675548	-0.565869	0.0725975	0.247714
hsa_circ_0001280	CLASP2,	-	chr3	33725850	33738425	0.420048	-1.25138	0.000306448	0.000398833
hsa_circ_0001953	ZFY,	+	chrY	2821949	2829687	0.332367	-1.58915	0.0320038	0.0944474
novel_circRNA49	n/a	-	chr5	34179117	34182972	1.03403	0.0482772	0.222146	0.960182
hsa_circ_0004162	PATL1,	-	chr11	59426338	59426942	1.01257	0.018025	0.221309	0.955706
hsa_circ_0006884	TIMMDC1,	+	chr3	119219541	119232566	0.75749	-0.400701	0.0505489	0.161786
hsa_circ_0004372	PAN3,	+	chr13	28748408	28752072	0.44386	-1.17182	0.00129766	0.00219327
hsa_circ_0046263	P4HB,	-	chr17	79813017	79813462	0.91289	-0.131486	0.155679	0.616341
hsa_circ_0011536	ZMYM4,	+	chr1	35824525	35827390	0.182887	-2.45098	1.52329e-05	1.23645e-05
hsa_circ_0025843	FGD4,	+	chr12	32751430	32764217	0.133307	-2.90717	0	0
hsa_circ_0001112	DGKD,	+	chr2	234296902	234299129	0.653131	-0.614556	0.0133423	0.0337385
hsa_circ_0003922	SP100,	+	chr2	231307651	231314970	0.462175	-1.11349	0.00538937	0.0116755
hsa_circ_0001361	FNDC3B,	+	chr3	171830241	171851336	5.03287	2.33138	5.36066e-07	3.17038e-07
hsa_circ_0000921	URI1,	+	chr19	30476129	30477324	0.857242	-0.222226	0.146698	0.572973
hsa_circ_0008012	NFKB1,	+	chr4	103446668	103459113	0.573771	-0.801454	0.0105067	0.0255076
hsa_circ_0071375	KLHL2,	+	chr4	166141085	166184511	0.42462	-1.23575	0.00169619	0.0030014
hsa_circ_0067492	IL20RB,	+	chr3	136699307	136714398	0.158766	-2.65502	0	0
hsa_circ_0008716	CES2,	+	chr16	66971939	66973261	0.139414	-2.84255	0	0
hsa_circ_0005519	SNX13,	-	chr7	17908029	17915413	0.874495	-0.193478	0.150748	0.592138
hsa_circ_0000255	FBXW4,	-	chr10	103432671	103436193	1.14039	0.189526	0.14404	0.560104
hsa_circ_0008194	AHNAK,	-	chr11	62303416	62304039	0.717983	-0.477979	0.023159	0.0643583
hsa_circ_0005035	IGF1R,	+	chr15	99250790	99251336	1.09451	0.130282	0.171252	0.691135
hsa_circ_0007733	DOCK11,	+	chrX	117788564	117788924	0.446567	-1.16305	0.00268987	0.00516898
hsa_circ_0001147	RBM39,	-	chr20	34304661	34313077	0.702512	-0.509405	0.058819	0.193078
hsa_circ_0001312	CCDC66,	+	chr3	56600621	56601081	0.642732	-0.63771	0.0106465	0.0259001
hsa_circ_0008257	HADHB,	+	chr2	26486247	26500028	0.797591	-0.326279	0.0736421	0.252128
novel_circRNA96	CHD7,	+	chr8	61707544	61714152	0.814853	-0.295389	0.100335	0.363543
hsa_circ_0000258	PDCD11,	+	chr10	105197771	105198565	0.525272	-0.928863	0.000775068	0.0011965
hsa_circ_0001236	ZC3H7B,	+	chr22	41738532	41739580	0.621936	-0.685161	0.00731557	0.0166851
hsa_circ_0007477	PPA2,	-	chr4	106367539	106377902	0.395442	-1.33846	2.95903e-06	1.90223e-06
hsa_circ_0004228	EVC2,	-	chr4	5664833	5667376	0.927281	-0.108921	0.188957	0.781454
hsa_circ_0001603	UBR2,	+	chr6	42559888	42562042	1.16607	0.221651	0.118892	0.444363
hsa_circ_0002021	FRYL,	-	chr4	48686689	48712715	0.835544	-0.259212	0.12482	0.471144
hsa_circ_0050119	FKBP8,	-	chr19	18648410	18649243	0.827071	-0.273917	0.0917445	0.326937
novel_circRNA70	VRK2,	+	chr2	58311223	58316858	0.583953	-0.776076	0.0406107	0.124901
hsa_circ_0008359	TMEM135,	+	chr11	86778735	86802437	0.880059	-0.184328	0.161165	0.642293
hsa_circ_0000392	YAF2,	-	chr12	42604156	42604482	1.09084	0.125438	0.105272	0.385187
hsa_circ_0007108	ZFX,	+	chrX	24190831	24197887	0.550787	-0.860433	0.0078461	0.018112
hsa_circ_0058495	RHBDD1,	+	chr2	227729319	227779067	0.219428	-2.18818	0	0
hsa_circ_0003873	LARP4,	+	chr12	50821544	50822873	0.659169	-0.601281	0.0259804	0.0736935
hsa_circ_0008501	RERE,	-	chr1	8601272	8674745	0.350884	-1.51093	0.000369035	0.000499017
hsa_circ_0007508	MAP2K4,	+	chr17	11958205	11984847	0.696718	-0.521354	0.0342876	0.102401
hsa_circ_0083756	TRIM35,	-	chr8	27151596	27151827	0.742092	-0.43033	0.0574913	0.18806
hsa_circ_0001434	PPA2,	-	chr4	106345352	106377902	0.318313	-1.65148	5.69728e-05	5.61157e-05
novel_circRNA73	GSDMC,	-	chr8	130788347	130789837	0.111471	-3.16527	0	0
hsa_circ_0003287	NBAS,	-	chr2	15691616	15698758	0.968525	-0.046139	0.212693	0.906765
hsa_circ_0008032	HAT1,	+	chr2	172782046	172809519	1.42807	0.514066	0.0146746	0.0377164
hsa_circ_0005513	GTF2I,	+	chr7	74119495	74133260	1.08729	0.120737	0.167636	0.673226
hsa_circ_0001608	MRPL2,	-	chr6	43023282	43024183	0.587824	-0.766544	0.00369749	0.00748875
hsa_circ_0001402	TBC1D1,	+	chr4	38091552	38104778	0.484378	-1.0458	0.0018105	0.00323981
hsa_circ_0006856	MAP3K5,	-	chr6	137015277	137019820	0.504407	-0.98734	0.0104262	0.0252796
hsa_circ_0018064	SVIL,	-	chr10	29801663	29820217	0.0149887	-6.05998	0	0
novel_circRNA121	FGFR2,	-	chr10	123298105	123325218	0.149653	-2.74031	0	0
hsa_circ_0008550	MCCC1,	-	chr3	182788786	182789145	0.805053	-0.312844	0.120588	0.451961
hsa_circ_0006979	RSL1D1,	-	chr16	11940357	11941663	0.667382	-0.583414	0.0491477	0.156533
hsa_circ_0000655	CHD2,	+	chr15	93540186	93541851	0.981232	-0.0273338	0.220377	0.950179
hsa_circ_0000754	SSH2,	-	chr17	28011580	28030080	0.941866	-0.0864062	0.178523	0.728501
hsa_circ_0002153	MID2,	+	chrX	107083899	107097934	0.340839	-1.55284	0.00359297	0.00724526
hsa_circ_0004602	LMBR1L,	-	chr12	49491348	49491888	1.04997	0.0703506	0.205247	0.866057
novel_circRNA28	PCDH7,	+	chr4	30921774	30951837	0.357879	-1.48246	0.000490746	0.000696849
hsa_circ_0001030	EXOC6B,	-	chr2	72958135	72960247	0.641488	-0.640507	0.0194711	0.0524941
hsa_circ_0001481	EMB,	-	chr5	49694940	49707217	0.35117	-1.50976	0.00116796	0.00193868
hsa_circ_0001349	MBNL1,	+	chr3	152132729	152150709	0.409608	-1.28768	0.00109886	0.00180363
hsa_circ_0008618	LRBA,	-	chr4	151719232	151738409	0.683144	-0.549739	0.0320683	0.094709
hsa_circ_0006867	LRBA,	-	chr4	151388824	151412187	0.00717719	-7.12236	0	0
hsa_circ_0001658	ARID1B,	+	chr6	157357968	157406039	0.806391	-0.310449	0.0593927	0.195249
hsa_circ_0005982	PTK2,	-	chr8	141828375	141900868	0.376985	-1.40742	0.00433964	0.00904857
hsa_circ_0002089	ARHGEF12,	+	chr11	120347369	120348235	0.50783	-0.977581	0.001791	0.00319923
hsa_circ_0000824	L3MBTL4,	-	chr18	6263945	6312055	0.146119	-2.77478	0	0
hsa_circ_0078617	MAP3K4,	+	chr6	161455290	161471011	0.353903	-1.49857	0.00290356	0.00564707
hsa_circ_0001383	DLG1,	-	chr3	196842797	196846401	0.802812	-0.316867	0.0651392	0.217815
hsa_circ_0000679	ABCC1,	+	chr16	16218645	16219768	0.822628	-0.281688	0.0841504	0.295216
hsa_circ_0000672	CLEC16A,	+	chr16	11114049	11154879	0.688051	-0.539412	0.0107497	0.0262032
hsa_circ_0007466	n/a	-	chr4	140058783	140060651	0.684534	-0.546806	0.0320873	0.0947781
hsa_circ_0003943	CCZ1B,	-	chr7	6854394	6862991	0.537249	-0.896337	0.0234066	0.065213
hsa_circ_0000639	ETFA,	-	chr15	76580186	76585041	0.695725	-0.52341	0.027288	0.0780854
hsa_circ_0005354	FGGY,	+	chr1	59787207	59844509	0.40025	-1.32103	0.00142526	0.00244658
hsa_circ_0002886	TMTC2,	+	chr12	83250788	83251359	0.159091	-2.65208	0	0
hsa_circ_0003967	G3BP1,	+	chr5	151169883	151170623	0.776456	-0.365023	0.0741838	0.254388
hsa_circ_0000110	PTPN22,	-	chr1	114372213	114377061	0.835681	-0.258975	0.140123	0.541616
hsa_circ_0008043	PTGR1,	-	chr9	114332370	114348445	0.0879163	-3.50773	0	0
hsa_circ_0000557	NEK9,	-	chr14	75576387	75577074	1.07526	0.104691	0.186279	0.768319
hsa_circ_0037130	NPRL3,	-	chr16	148142	150507	0.840848	-0.250083	0.144422	0.562006
hsa_circ_0000075	FGGY,	+	chr1	59787207	59812070	0.7257	-0.462554	0.0696714	0.235716
hsa_circ_0001181	BACH1,	+	chr21	30693541	30702014	0.410778	-1.28357	0.0078779	0.018204
hsa_circ_0005038	PEX6,	-	chr6	42941740	42942776	0.605061	-0.724848	0.00725421	0.016517
hsa_circ_0006916	HOMER1,	-	chr5	78734832	78752841	0.557939	-0.841821	0.0159389	0.0415497
hsa_circ_0030720	UBAC2,	+	chr13	99890680	99896878	0.510118	-0.971097	0.00351637	0.00706455
hsa_circ_0003832	NNT,	+	chr5	43675612	43677908	0.656518	-0.607093	0.0201403	0.0545603
hsa_circ_0004001	CLK1,	-	chr2	201721404	201721708	0.395456	-1.33841	0.000356147	0.000478093
novel_circRNA29	ANKIB1,	+	chr7	91924202	91957214	0.192462	-2.37735	2.14726e-05	1.83882e-05
hsa_circ_0007695	SOS2,	-	chr14	50616725	50616948	0.590493	-0.760008	0.00521296	0.0112155
hsa_circ_0001014	KIAA1841,	+	chr2	61340904	61345251	1.22195	0.289188	0.127715	0.484507
novel_circRNA32	FKBP3,	-	chr14	45587230	45599993	0.308208	-1.69802	9.77811e-06	7.29186e-06
hsa_circ_0005142	UBQLN1,	-	chr9	86297865	86301070	0.584161	-0.775562	0.00702896	0.0159118
hsa_circ_0007142	DOCK1,	+	chr10	128768965	128788867	0.820349	-0.28569	0.12187	0.457683
hsa_circ_0001449	ARHGAP10,	+	chr4	148860975	148876525	0.135455	-2.88412	0	0
hsa_circ_0006965	RANBP2,	+	chr2	109388156	109389502	0.36536	-1.45261	0.000105441	0.000114133
hsa_circ_0006848	FOXJ3,	-	chr1	42730785	42744343	0.704067	-0.506215	0.0371555	0.112497
hsa_circ_0001085	GLS,	+	chr2	191765289	191789319	0.697454	-0.519831	0.0858517	0.302305
hsa_circ_0006168	CNOT6L,	-	chr4	78694234	78697546	0.400676	-1.31949	0.000713741	0.00108712
hsa_circ_0032943	RPS6KA5,	-	chr14	91444649	91467503	0.419449	-1.25343	0.000697285	0.00105637
hsa_circ_0020092	TRUB1,	+	chr10	116730126	116734144	0.337001	-1.56917	3.11988e-05	2.78993e-05
hsa_circ_0002629	SUZ12,	+	chr17	30310017	30315516	0.773387	-0.370738	0.0594602	0.195569
hsa_circ_0003489	CDK8,	+	chr13	26974589	26975761	0.402875	-1.31159	4.56698e-05	4.37512e-05
hsa_circ_0005660	NFIX,	+	chr19	13135834	13136366	0.190593	-2.39143	0	0
hsa_circ_0000343	CLNS1A,	-	chr11	77336007	77336863	0.708213	-0.497744	0.0181384	0.0483739
hsa_circ_0001860	ZCCHC7,	+	chr9	37126308	37126939	0.439062	-1.1875	0.00321601	0.00635882
hsa_circ_0020397	DOCK1,	+	chr10	128768965	128926028	0.359245	-1.47696	0.00263389	0.00504248
hsa_circ_0083619	PPP3CC,	+	chr8	22332466	22333137	0.801508	-0.319212	0.100758	0.365466
hsa_circ_0004919	ALS2CR8,	+	chr2	203817281	203820481	0.420936	-1.24833	8.32667e-05	8.59172e-05
hsa_circ_0005147	MIR4509-1,MIR4509-3,MIR4509-2,UBE3A,	-	chr15	25650607	25660989	0.449616	-1.15323	0.00363392	0.00733688
hsa_circ_0006845	NFAT5,	+	chr16	69729038	69729282	0.716158	-0.48165	0.020258	0.0549239
hsa_circ_0000638	ETFA,	-	chr15	76566752	76588078	0.283527	-1.81844	0.000311568	0.000407393
novel_circRNA17	CAMK2G,	-	chr10	75576780	75583842	0.0202188	-5.62816	0	0
hsa_circ_0003388	CSPP1,	+	chr8	68044185	68049838	1.03149	0.0447279	0.214789	0.91855
hsa_circ_0000441	MED13L,	-	chr12	116534473	116549317	0.882397	-0.1805	0.124229	0.468381
hsa_circ_0005644	ANKAR,	+	chr2	190593385	190609514	0.377162	-1.40674	0.000838068	0.0013138
hsa_circ_0007353	LEPROTL1,	+	chr8	29959413	29962002	0.673142	-0.571017	0.0355112	0.106674
hsa_circ_0006987	UBA2,	+	chr19	34921480	34929671	0.515049	-0.957219	0.00497357	0.0106214
hsa_circ_0004682	CDR2,	-	chr16	22360599	22361170	1.25299	0.325373	0.054792	0.177897
hsa_circ_0000782	ZNF652,	-	chr17	47388673	47390207	0.48169	-1.05382	0.000123879	0.000137277
hsa_circ_0006539	RBPMS,	+	chr8	30332294	30361953	0.130553	-2.93729	0	0
hsa_circ_0002076	SEPT10,	-	chr2	110321942	110350696	0.250426	-1.99754	0.000571068	0.000832541
hsa_circ_0006886	FAM192A,	-	chr16	57197912	57207781	0.216585	-2.20699	0.000222246	0.000272652
hsa_circ_0000987	LCLAT1,	+	chr2	30748452	30756180	1.04533	0.0639558	0.191353	0.793797
hsa_circ_0007395	MLL5,	+	chr7	104678572	104681470	0.639715	-0.6445	0.0183671	0.0490533
novel_circRNA47	MYH11,	-	chr16	15808765	15809129	0.112229	-3.15548	0	0
hsa_circ_0002926	KDM4B,	+	chr19	5047486	5082515	1.28154	0.357883	0.0635855	0.211521
hsa_circ_0004273	MED13,	-	chr17	60111147	60112969	0.511498	-0.967201	0.00135513	0.00230708
hsa_circ_0006944	GTF2I,	+	chr7	74119495	74131270	1.12973	0.175985	0.12719	0.482164
hsa_circ_0009000	GARS,	+	chr7	30661008	30662078	1.10249	0.140768	0.126591	0.479508
hsa_circ_0034803	TMEM87A,	-	chr15	42553155	42560230	0.610387	-0.712205	0.0337211	0.100429
hsa_circ_0001148	RBM39,	-	chr20	34309661	34313077	0.925592	-0.111552	0.182455	0.748946
novel_circRNA16	GRHL1,	+	chr2	10136006	10139157	0.0921488	-3.43989	0	0
hsa_circ_0079557	RAPGEF5,	-	chr7	22306582	22357656	0.176235	-2.50443	5.36066e-07	3.17038e-07
hsa_circ_0006835	NHSL1,	-	chr6	138794442	138817508	0.962761	-0.0547499	0.209505	0.888406
hsa_circ_0002346	CRIM1,	+	chr2	36623756	36669878	0.381519	-1.39017	0.000546751	0.000790058
hsa_circ_0007683	TM7SF3,	-	chr12	27149674	27152609	0.35036	-1.51309	1.04216e-06	6.34075e-07
hsa_circ_0003187	ZNF827,	-	chr4	146767107	146770713	1.00185	0.00265934	0.227708	0.990832
hsa_circ_0003620	ETFA,	-	chr15	76584771	76588078	0.590644	-0.75964	0.00768054	0.0176523
hsa_circ_0000067	AKR1A1,	+	chr1	46032240	46032692	1.44554	0.531612	0.0246192	0.0691786
hsa_circ_0005615	NFATC3,	+	chr16	68155889	68157024	0.171307	-2.54535	5.13206e-05	4.97749e-05
hsa_circ_0001398	ZCCHC4,	+	chr4	25334804	25335610	0.547525	-0.869004	0.00593669	0.0130591
hsa_circ_0006909	RAD54L2,	+	chr3	51575604	51624575	1.0385	0.0545037	0.203443	0.856131
hsa_circ_0058493	RHBDD1,	+	chr2	227729319	227732034	0.29802	-1.74652	5.02135e-05	4.85067e-05
hsa_circ_0001134	XRN2,	+	chr20	21319681	21324846	0.770488	-0.376155	0.0594917	0.19569
hsa_circ_0004103	BIRC2,	+	chr11	102233626	102239279	0.973751	-0.0383748	0.215895	0.925015
hsa_circ_0072391	HMGCS1,	-	chr5	43295853	43297268	0.264213	-1.92023	0.000149328	0.000170249
hsa_circ_0006087	RBM27,	+	chr5	145634505	145638156	0.707149	-0.499913	0.0376703	0.114285
hsa_circ_0000704	AMFR,	-	chr16	56419830	56423287	1.70513	0.769884	0.016675	0.0438977
hsa_circ_0002908	PTK2,	-	chr8	141840570	141874498	0.882526	-0.180289	0.138142	0.532374
hsa_circ_0004189	C9orf41,	-	chr9	77631183	77632364	0.469731	-1.09009	0.00248004	0.00469786
hsa_circ_0003684	GGA3,	-	chr17	73238416	73239651	0.99795	-0.00296085	0.228022	0.99258
hsa_circ_0006127	SRCAP,	+	chr16	30740286	30740893	0.70499	-0.504325	0.0371628	0.112529
hsa_circ_0005777	ARHGEF28,	+	chr5	73136304	73136585	0.22155	-2.1743	0	0
hsa_circ_0007518	NDUFB2,	+	chr7	140402665	140404763	0.417377	-1.26058	0.00201719	0.00368303
hsa_circ_0006877	LDLR,	+	chr19	11230767	11231198	0.651424	-0.618331	0.00601742	0.0132588
hsa_circ_0006135	ARL13B,	+	chr3	93714717	93722752	1.42608	0.512054	0.0454826	0.142741
hsa_circ_0079440	PHF14,	+	chr7	11101417	11151094	1.88407	0.913851	0.00270905	0.00521146
hsa_circ_0003036	PAK2,	+	chr3	196533449	196534785	0.713386	-0.487244	0.028721	0.082996
hsa_circ_0045334	PLEKHM1P,	-	chr17	62817884	62818511	0.73619	-0.44185	0.0801657	0.278537
hsa_circ_0007827	PAFAH1B2,	+	chr11	117023156	117034608	1.41469	0.500486	0.0474378	0.150225
novel_circRNA48	UBAP2L,	+	chr1	154207066	154207767	0.835095	-0.259989	0.123482	0.464915
hsa_circ_0004069	SLC37A3,	-	chr7	140055467	140058585	1.05053	0.0711246	0.187944	0.77633
novel_circRNA715	ANKRD36BP2,	+	chr2	89100615	89104394	0.440105	-1.18408	0.0151507	0.0391494
hsa_circ_0002692	TNPO1,	+	chr5	72157634	72161556	0.611387	-0.709841	0.0237306	0.0662485
hsa_circ_0008309	CUL3,	-	chr2	225400244	225422573	0.853639	-0.228302	0.113621	0.421093
hsa_circ_0004366	VPS13B,	+	chr8	100286425	100287482	1.13855	0.187193	0.117516	0.438323
hsa_circ_0000259	SLK,	+	chr10	105767934	105778666	0.151201	-2.72546	0	0
hsa_circ_0000786	DGKE,	+	chr17	54926056	54933986	0.316819	-1.65827	0	0
hsa_circ_0008967	BTBD10,	-	chr11	13435076	13443385	0.226983	-2.13934	3.9681e-05	3.74104e-05
hsa_circ_0001083	PMS1,	+	chr2	190656515	190682906	0.778225	-0.361741	0.120485	0.451498
hsa_circ_0020028	SHOC2,	+	chr10	112723882	112745523	0.105124	-3.24984	0	0
hsa_circ_0003280	HSPA9,	-	chr5	137904613	137906830	0.915314	-0.127661	0.171252	0.691124
hsa_circ_0003632	ZCCHC11,	-	chr1	52959282	52975384	0.338619	-1.56227	9.75513e-05	0.000103988
hsa_circ_0004039	MTR,	+	chr1	236969443	236979843	0.757616	-0.400461	0.0908064	0.323055
hsa_circ_0002847	TSN,	+	chr2	122514815	122519100	0.933173	-0.099783	0.197925	0.827355
hsa_circ_0008953	SEPT10,	-	chr2	110342702	110350696	0.539847	-0.889378	0.0151745	0.0392318
hsa_circ_0002928	PRMT5,	-	chr14	23395341	23396869	1.01478	0.0211617	0.220548	0.951474
hsa_circ_0006665	FAM188A,	-	chr10	15875628	15889942	0.186381	-2.42367	1.35181e-05	1.04622e-05
hsa_circ_0006814	CAMSAP1,	-	chr9	138758301	138774924	0.340579	-1.55394	0.00040919	0.000562425
hsa_circ_0001072	GTDC1,	-	chr2	144966169	144969146	0.771545	-0.374178	0.0707954	0.240458
hsa_circ_0008923	RAB7A,	+	chr3	128525214	128526514	0.899108	-0.153434	0.148053	0.579392
hsa_circ_0004650	n/a	+	chr12	47497895	47501947	0.837613	-0.255645	0.133342	0.510001
hsa_circ_0004849	RPS6KC1,	+	chr1	213251037	213290752	1.12498	0.169906	0.158209	0.628236
hsa_circ_0088030	PTGR1,	-	chr9	114337013	114348445	0.0943317	-3.40611	0	0
hsa_circ_0001314	FAM208A,	-	chr3	56661064	56662642	0.329222	-1.60287	0.000150331	0.000171517
hsa_circ_0008272	CTCF,	+	chr16	67662272	67663436	0.847445	-0.238808	0.120446	0.451254
hsa_circ_0004210	NOM1,	+	chr7	156758963	156759786	0.712947	-0.488134	0.042132	0.130484
hsa_circ_0007291	SCAP,	-	chr3	47466974	47470160	0.643926	-0.635033	0.0162502	0.0425839
hsa_circ_0004593	CLNS1A,	-	chr11	77336007	77340944	0.435042	-1.20077	0.000855042	0.00134361
hsa_circ_0002215	LRCH1,	+	chr13	47297355	47308133	0.594015	-0.751428	0.00398898	0.00818116
hsa_circ_0007417	LOC493754,	-	chr7	66038371	66041919	1.60155	0.679472	0.0377224	0.114479
hsa_circ_0002980	AGK,	+	chr7	141336759	141349133	0.836928	-0.256824	0.141424	0.548033
hsa_circ_0023923	PICALM,	-	chr11	85707868	85742653	0.179838	-2.47523	1.47457e-05	1.17304e-05
hsa_circ_0007976	HIF1A,	+	chr14	62188226	62188541	0.581835	-0.781317	0.0152633	0.0395016
hsa_circ_0003549	SEC31A,	-	chr4	83793096	83796975	0.74863	-0.417674	0.0440717	0.137496
hsa_circ_0006602	SRSF4,	-	chr1	29481207	29481422	1.53609	0.619264	0.0343441	0.102593
hsa_circ_0007024	CERS6,	+	chr2	169547543	169574488	0.383621	-1.38224	0.00252523	0.0047971
hsa_circ_0007897	BOC,	+	chr3	112968568	112969680	0.128935	-2.95528	0	0
hsa_circ_0002069	SNX11,	+	chr17	46189392	46190763	0.740411	-0.433602	0.0523978	0.168725
hsa_circ_0008982	DIAPH1,	-	chr5	140961878	140963182	1.22826	0.296621	0.134902	0.517295
hsa_circ_0002266	LRCH3,	+	chr3	197541778	197547301	0.565146	-0.823305	0.016184	0.0423813
hsa_circ_0003952	TARS2,	+	chr1	150464886	150469384	0.660772	-0.597774	0.00501689	0.0107257
novel_circRNA24	FAM135A,	+	chr6	71136141	71162274	0.157668	-2.66504	0	0
hsa_circ_0000085	ANKRD13C,	-	chr1	70758070	70781249	0.427438	-1.22621	0.00219681	0.00407235
hsa_circ_0038111	ABCC1,	+	chr16	16146580	16150152	0.981005	-0.0276677	0.220525	0.951343
hsa_circ_0008922	SNHG4,MATR3,	+	chr5	138614015	138614818	0.549582	-0.863594	0.0145143	0.0372199
hsa_circ_0002387	TNIK,	-	chr3	170906490	170912424	0.339259	-1.55954	3.02193e-05	2.69482e-05
hsa_circ_0008806	CCDC134,	+	chr22	42204878	42209826	1.32329	0.404133	0.0728217	0.2487
hsa_circ_0044177	PLEKHM1,	-	chr17	43552465	43553092	0.34915	-1.51808	0.00046548	0.000655951
novel_circRNA55	BRWD1,	-	chr21	40578033	40584633	0.326841	-1.61334	0.00012277	0.000135692
hsa_circ_0000072	OMA1,	-	chr1	58971731	59002413	0.217766	-2.19915	7.14625e-05	7.22846e-05
hsa_circ_0000607	VPS13C,	-	chr15	62299506	62306191	0.190484	-2.39226	3.99411e-05	3.77275e-05
hsa_circ_0006037	AFTPH,	+	chr2	64800079	64812679	0.768362	-0.380143	0.067089	0.225495
hsa_circ_0004338	CAMSAP1,	-	chr9	138741982	138774924	0.174085	-2.52213	0	0
hsa_circ_0000374	ITFG2,	+	chr12	2929251	2930958	1.02918	0.0415016	0.208847	0.884675
novel_circRNA374	EFR3A,	+	chr8	132952745	132958880	2.16138	1.11195	0.000968118	0.00155222
hsa_circ_0031485	HECTD1,	-	chr14	31602443	31602881	0.474144	-1.0766	0.00044381	0.000620443
hsa_circ_0002358	NPM1,	+	chr5	170818308	170819982	0.385008	-1.37704	0.00428889	0.0089208
hsa_circ_0005704	SLX4IP,	+	chr20	10536878	10541468	1.29592	0.37398	0.0698655	0.236672
hsa_circ_0033496	KLC1,	+	chr14	104128452	104129264	0.806902	-0.309534	0.0904109	0.321347
hsa_circ_0008250	CCDC91,	+	chr12	28458581	28544344	0.581268	-0.782723	0.0436341	0.135872
hsa_circ_0001531	HSPA4,	+	chr5	132426884	132428481	0.738485	-0.437359	0.053229	0.17188
hsa_circ_0004961	MAD1L1,	-	chr7	2269618	2270362	1.84525	0.883814	0.00230225	0.00430379
hsa_circ_0007210	n/a	-	chr3	125567072	125567290	1.13311	0.18029	0.161957	0.646188
hsa_circ_0006491	SETBP1,	+	chr18	42281139	42281797	0.423453	-1.23972	0.00191077	0.00345095
hsa_circ_0003942	CEP350,	+	chr1	179972308	179975702	0.72201	-0.46991	0.0192089	0.0516863
novel_circRNA472	n/a	-	chr7	115750761	115752092	0.24053	-2.05571	0.000730352	0.00111565
hsa_circ_0000390	FGD4,	+	chr12	32760890	32764217	0.510959	-0.968721	0.00281141	0.00544227
hsa_circ_0005571	IFI30,	+	chr19	18285849	18286507	2.91481	1.5434	0.000108457	0.000117938
hsa_circ_0002174	n/a	-	chr3	195686053	195686957	0.716971	-0.480014	0.119497	0.447119
novel_circRNA256	NTRK2,	+	chr9	87317073	87325706	0.12353	-3.01707	1.99862e-05	1.6803e-05
hsa_circ_0004942	RMDN3,	-	chr15	41036244	41037457	0.57977	-0.786446	0.00271582	0.00522637
hsa_circ_0000026	EIF4G3,	-	chr1	21377358	21437876	1.0534	0.0750516	0.18985	0.786015
hsa_circ_0002805	ZBTB46,	-	chr20	62407030	62422143	1.05131	0.0721918	0.200307	0.83997
hsa_circ_0004994	UQCC,	-	chr20	33954359	33971936	0.952825	-0.0697174	0.197462	0.825009
hsa_circ_0008961	NAB1,	+	chr2	191520702	191537878	0.613004	-0.706031	0.0679324	0.228819
novel_circRNA40	FAM160A1,	+	chr4	152336875	152403800	0.367124	-1.44566	0.000310816	0.000405808
hsa_circ_0004547	KREMEN1,	+	chr22	29517344	29521404	0.692139	-0.530866	0.0813638	0.283532
novel_circRNA89	APOOL,	+	chrX	84322132	84329397	0.426407	-1.2297	0.00139788	0.00239205
hsa_circ_0001633	SOBP,	+	chr6	107824860	107827631	0.443225	-1.17389	0.00610846	0.0134995
hsa_circ_0008996	MAP2K4,	+	chr17	11984672	11999011	0.7236	-0.466735	0.064683	0.216075
hsa_circ_0002940	CCT2,	+	chr12	69983264	69987393	0.348625	-1.52025	0.00156285	0.00272621
hsa_circ_0001097	PIKFYVE,	+	chr2	209209834	209212747	0.686356	-0.54297	0.0481524	0.152897
hsa_circ_0001060	UXS1,	-	chr2	106774513	106782539	0.59133	-0.757966	0.0244227	0.068488
hsa_circ_0008282	MARK3,	+	chr14	103865287	103871604	0.685002	-0.545819	0.028995	0.0839684
novel_circRNA22	RAB3D,	-	chr19	11446122	11446459	0.264499	-1.91867	5.04983e-05	4.88238e-05
hsa_circ_0000528	SCFD1,	+	chr14	31185129	31204064	0.741776	-0.430944	0.0247893	0.0697527
hsa_circ_0005379	GDI2,	-	chr10	5827104	5842668	0.465172	-1.10416	0.00845935	0.0197885
hsa_circ_0003618	TTC28,	-	chr22	28692185	28693840	0.251826	-1.9895	5.86151e-06	4.12149e-06
novel_circRNA195	FNDC3B,	+	chr3	171969049	171979873	1.77759	0.82992	0.0164742	0.0432823
hsa_circ_0000631	ADPGK,	-	chr15	73064123	73067438	1.01726	0.0246855	0.220012	0.948014
hsa_circ_0001771	RBM33,	+	chr7	155457868	155473602	0.417849	-1.25895	0.00341845	0.00683755
hsa_circ_0014613	DAP3,	+	chr1	155691307	155695810	0.854193	-0.227366	0.146093	0.570064
hsa_circ_0001079	STK39,	-	chr2	169018296	169038600	0.240694	-2.05473	1.12779e-05	8.56002e-06
hsa_circ_0002661	CACTIN,	-	chr19	3623685	3624160	1.07372	0.102624	0.176225	0.716537
hsa_circ_0000246	MCU,	+	chr10	74468040	74475660	0.899985	-0.152028	0.170587	0.687742
hsa_circ_0043898	EZH1,	-	chr17	40879652	40882936	0.428617	-1.22224	0.000703005	0.00106747
hsa_circ_0072309	LIFR,	-	chr5	38523520	38530768	0.0364104	-4.77951	0	0
hsa_circ_0019170	EXOC6,	+	chr10	94653105	94659401	0.966592	-0.0490205	0.211176	0.897931
hsa_circ_0037911	GSPT1,	-	chr16	11988810	11991892	0.624564	-0.679079	0.0362591	0.109312
hsa_circ_0008287	GPATCH1,	+	chr19	33604672	33605325	0.307228	-1.70262	4.21057e-05	3.99467e-05
hsa_circ_0007936	CD2AP,	+	chr6	47471015	47472494	0.871121	-0.199054	0.156687	0.621237
hsa_circ_0007180	POLI,	+	chr18	51797729	51800460	0.79204	-0.336355	0.0811537	0.282676
hsa_circ_0007167	ATP2B4,	+	chr1	203676136	203677232	0.470518	-1.08768	0.00105375	0.00171676
hsa_circ_0007930	SMAD5,	+	chr5	135483520	135489852	0.136387	-2.87422	0	0
hsa_circ_0008756	n/a	-	chr3	195685882	195686957	0.375375	-1.41359	0.00875484	0.0206081
hsa_circ_0004726	ELMOD3,	+	chr2	85595808	85598685	0.650184	-0.62108	0.0105984	0.0257625
hsa_circ_0008310	CNTROB,	+	chr17	7849045	7849304	1.3452	0.427822	0.0450498	0.141115
hsa_circ_0008382	SP140L,	+	chr2	231222519	231226412	2.12659	1.08854	0.00545294	0.0118404
hsa_circ_0001246	ATXN10,	+	chr22	46096161	46136418	0.278315	-1.84521	0.000615746	0.000910532
hsa_circ_0071185	LRBA,	-	chr4	151682934	151729550	0.496567	-1.00994	0.00334645	0.00666254
hsa_circ_0063809	CELSR1,	-	chr22	46780439	46785396	0.930553	-0.10384	0.186743	0.770568
hsa_circ_0079929	CDK13,	+	chr7	40027197	40027857	0.574163	-0.800469	0.0346467	0.103622
hsa_circ_0004912	PHF7,	+	chr3	52446826	52448603	0.318651	-1.64995	1.12779e-05	8.56002e-06
hsa_circ_0010028	PRDM2,	+	chr1	14042035	14068652	0.420794	-1.24881	0.00117213	0.00194788
hsa_circ_0007001	AMBRA1,	-	chr11	46515157	46529920	0.981564	-0.0268454	0.217298	0.932585
hsa_circ_0003295	FOCAD,	+	chr9	20819794	20823114	0.573393	-0.802404	0.0166747	0.0438913
novel_circRNA43	MGST2,	+	chr4	140616350	140625350	0.159723	-2.64636	1.52613e-06	9.51113e-07
hsa_circ_0003154	CAMLG,	+	chr5	134076752	134079742	0.375944	-1.41141	0.000540557	0.000779912
hsa_circ_0087357	UBQLN1,	-	chr9	86293355	86301070	0.416935	-1.2621	0.00337036	0.00671993
hsa_circ_0088072	PTBP3,	-	chr9	115013208	115015068	0.317892	-1.65339	0	0
hsa_circ_0003575	CHMP5,	+	chr9	33271149	33278223	0.746881	-0.421049	0.0667932	0.224337
hsa_circ_0001023	APLF,	+	chr2	68717321	68772444	0.0871943	-3.51962	0	0
hsa_circ_0000028	USP48,	-	chr1	22041881	22048257	0.854354	-0.227095	0.154744	0.611589
hsa_circ_0006649	DLG5,	-	chr10	79613111	79614128	1.12328	0.167722	0.171611	0.692917
hsa_circ_0004351	ZNF398,	+	chr7	148851036	148851432	0.72804	-0.457911	0.0444558	0.1389
hsa_circ_0066874	TIMMDC1,	+	chr3	119219541	119236162	0.538661	-0.89255	0.00690241	0.0155853
hsa_circ_0056012	SEPT10,	-	chr2	110342702	110343415	0.394643	-1.34138	0.00156124	0.00272145
novel_circRNA155	MYO10,	-	chr5	16779653	16783578	0.906904	-0.140979	0.183273	0.753409
hsa_circ_0008039	PRKAR1B,	-	chr7	716865	751164	1.13255	0.179577	0.142779	0.554231
hsa_circ_0001324	BBX,	+	chr3	107429298	107435696	0.50307	-0.991169	0.000956883	0.00153129
hsa_circ_0004767	ZZEF1,	-	chr17	3969740	3976050	0.283782	-1.81715	3.35829e-06	2.21926e-06
hsa_circ_0075533	FARS2,	+	chr6	5404774	5431405	1.36965	0.453806	0.04765	0.151006
hsa_circ_0001309	NEK4,	-	chr3	52771601	52775515	0.680462	-0.555414	0.0511785	0.164077
hsa_circ_0086735	UBAP2,	-	chr9	33986757	34017187	0.457492	-1.12818	0.0131941	0.0333115
hsa_circ_0003179	ZBTB11,	-	chr3	101389973	101391057	0.872474	-0.196816	0.145648	0.567967
hsa_circ_0000778	EFCAB13,	+	chr17	45479497	45492285	0.263497	-1.92414	7.75208e-05	7.92594e-05
hsa_circ_0004662	SOD2,	-	chr6	160103505	160109274	1.24069	0.311137	0.134902	0.517292
hsa_circ_0000076	FGGY,	+	chr1	59805629	59812070	0.765737	-0.385079	0.0669679	0.225023
hsa_circ_0067323	TMCC1,	-	chr3	129546645	129551669	1.05309	0.0746236	0.198404	0.829935
hsa_circ_0007290	FUNDC1,	-	chrX	44383247	44386611	0.572848	-0.803774	0.0164266	0.0431298
hsa_circ_0007268	NUP153,	-	chr6	17665469	17669777	0.594618	-0.749966	0.0167678	0.0441675
hsa_circ_0007313	AGO2,	-	chr8	141595217	141616013	1.25493	0.327605	0.0513593	0.164785
hsa_circ_0009076	NRD1,	-	chr1	52293467	52299842	0.74187	-0.430762	0.0776901	0.268636
hsa_circ_0009038	WDR7,	+	chr18	54426095	54448887	0.464417	-1.10651	0.00150263	0.00260224
hsa_circ_0000732	SCARF1,	-	chr17	1540002	1540356	1.12965	0.175873	0.14892	0.583567
hsa_circ_0003203	SBDS,	-	chr7	66458203	66459328	0.551968	-0.857345	0.0195479	0.0527405
novel_circRNA48430	n/a	-	chr21	18619179	18642678	37.6432	5.23432	0	0
hsa_circ_0008432	TPM4,	+	chr19	16192722	16197350	0.945206	-0.0812987	0.198638	0.831144
hsa_circ_0004442	TLK1,	-	chr2	171884848	171902872	0.745999	-0.422754	0.0954473	0.342587
hsa_circ_0001423	AFF1,	+	chr4	87967317	87968746	0.149616	-2.74067	0	0
hsa_circ_0000330	RBM4,	+	chr11	66407170	66407594	0.588824	-0.764092	0.0346222	0.103525
hsa_circ_0006272	CCAR1,	+	chr10	70497601	70502326	0.460388	-1.11908	0.0038198	0.00777503
hsa_circ_0002722	n/a	+	chr14	71867510	71884913	0.999688	-0.000450802	0.229123	0.999112
hsa_circ_0006608	PFKP,	+	chr10	3160973	3162236	0.95558	-0.0655515	0.203642	0.857478
hsa_circ_0008011	GANAB,	-	chr11	62406454	62407203	1.54757	0.630008	0.0310964	0.0912837
hsa_circ_0000854	ZCCHC2,	+	chr18	60206913	60217693	0.901566	-0.149495	0.174224	0.706358
hsa_circ_0000596	CASC4,	+	chr15	44624185	44630515	0.405934	-1.30068	0.00458957	0.0096687
hsa_circ_0003071	SPATS2L,	+	chr2	201283972	201284219	0.785179	-0.348907	0.0881142	0.311564
hsa_circ_0074368	ARHGAP26,	+	chr5	142416760	142437312	0.516458	-0.953277	0.00746213	0.0170626
hsa_circ_0005090	SMYD3,	-	chr1	246078831	246093239	1.03085	0.0438276	0.213949	0.913629
hsa_circ_0004587	TMEM181,	+	chr6	158994451	159010814	0.819405	-0.287351	0.143333	0.556817
hsa_circ_0006449	MTX2,	+	chr2	177161587	177202305	0.356975	-1.48611	0.00230225	0.00430379
novel_circRNA217	SDK1,	+	chr7	3658711	3681737	2.2032	1.1396	0.00370953	0.00751569
hsa_circ_0006692	n/a	-	chr17	3608374	3608939	0.659768	-0.599969	0.0465498	0.146869
hsa_circ_0006357	EZH2,	-	chr7	148543561	148544397	1.42319	0.509134	0.0386297	0.117703
hsa_circ_0009069	PHF8,	-	chrX	54013510	54014377	0.305237	-1.712	3.3415e-05	3.04356e-05
novel_circRNA76	FRMD6-AS2,FRMD6,	+	chr14	52021307	52037128	0.112474	-3.15233	0	0
hsa_circ_0050334	URI1,	+	chr19	30462099	30477324	1.05348	0.0751583	0.184083	0.757582
hsa_circ_0006801	RNF13,	+	chr3	149613259	149639014	0.815998	-0.293363	0.133876	0.512501
hsa_circ_0007843	ARHGAP32,	-	chr11	128993340	129034322	0.578451	-0.789734	0.0224736	0.0621397
hsa_circ_0083176	DNAJB6,	+	chr7	157174939	157178305	0.852572	-0.230106	0.160146	0.637478
novel_circRNA79	NAA25,	-	chr12	112513481	112516545	0.556621	-0.845231	0.0088127	0.0207717
hsa_circ_0008951	FAM126A,	-	chr7	22999874	23030758	0.167533	-2.57748	2.61076e-05	2.28267e-05
hsa_circ_0006794	FBXO11,	-	chr2	48049356	48050499	0.622151	-0.684662	0.0169226	0.0446478
hsa_circ_0003633	RYK,	-	chr3	133894452	133914026	0.585093	-0.773262	0.0287728	0.0831935
hsa_circ_0002590	UBE2K,	+	chr4	39739039	39776553	0.396686	-1.33393	0.0014851	0.00256737
novel_circRNA26	IFFO2,	-	chr1	19244855	19246267	0.418513	-1.25666	0.0090854	0.0214993
novel_circRNA39	SASH1,	+	chr6	148789680	148808851	0.0782255	-3.67622	0	0
hsa_circ_0002669	DOCK1,	+	chr10	128768965	128798571	0.368251	-1.44124	0.00162394	0.00285207
hsa_circ_0003846	ANKRD11,	-	chr16	89371613	89383483	0.870584	-0.199944	0.13662	0.525354
hsa_circ_0000019	DDI2,	+	chr1	15964801	15970145	0.567451	-0.817432	0.00406377	0.00836377
hsa_circ_0017636	SFMBT2,	-	chr10	7285519	7327916	0.806858	-0.309613	0.124472	0.469556
hsa_circ_0004425	TMEFF1,MSANTD3-TMEFF1,	+	chr9	103261046	103279053	1.37203	0.456309	0.10262	0.373568
hsa_circ_0005524	DROSHA,	-	chr5	31421378	31424578	0.595627	-0.747518	0.00652228	0.0145682
hsa_circ_0004689	SWT1,	+	chr1	185183638	185200840	0.125438	-2.99496	0	0
hsa_circ_0001685	MPP6,	+	chr7	24663284	24690331	0.519277	-0.945424	0.0227283	0.062957
hsa_circ_0005315	KIDINS220,	-	chr2	8910799	8917022	0.678403	-0.559786	0.0411225	0.126835
hsa_circ_0006459	GNAQ,	-	chr9	80409378	80412564	0.597606	-0.742735	0.0222364	0.0613671
hsa_circ_0003664	LARP4,	+	chr12	50821544	50824353	0.649152	-0.623371	0.0314974	0.0927091
novel_circRNA169	BCL11B,	-	chr14	99723807	99724173	0.793689	-0.333354	0.0932498	0.333166
hsa_circ_0006773	HIBADH,	-	chr7	27668989	27689252	1.04916	0.0692294	0.193908	0.806808
hsa_circ_0006134	RCL1,	+	chr9	4823547	4833228	0.894573	-0.160728	0.166608	0.668493
hsa_circ_0030342	VPS36,	-	chr13	52992126	53001354	0.456794	-1.13038	0.00665054	0.0149157
hsa_circ_0001934	ATP7A,	+	chrX	77270158	77275895	0.832492	-0.264491	0.126208	0.477549
hsa_circ_0001796	FNTA,	+	chr8	42914234	42919358	0.602389	-0.731233	0.028626	0.0826542
hsa_circ_0001508	MSH3,	+	chr5	80071512	80088663	0.465331	-1.10367	0.00157498	0.00275062
hsa_circ_0003390	INTU,	+	chr4	128590190	128609022	0.45446	-1.13777	0.00124915	0.00209815
hsa_circ_0001289	SETD2,	-	chr3	47139444	47144913	0.520325	-0.942514	0.00490856	0.0104581
hsa_circ_0006804	GATAD2A,	+	chr19	19603114	19603521	1.00752	0.0108089	0.225476	0.978194
hsa_circ_0003177	UBR2,	+	chr6	42571325	42574389	0.69652	-0.521763	0.0102761	0.0248377
hsa_circ_0085465	ATAD2,	-	chr8	124349864	124351686	0.994617	-0.00778713	0.226851	0.985882
hsa_circ_0005725	COX5A,	-	chr15	75219106	75221573	0.487072	-1.03779	0.00601616	0.0132547
hsa_circ_0001566	MAPK9,	-	chr5	179688683	179707608	0.43786	-1.19146	0.00136758	0.00233149
novel_circRNA36	TEAD1,	+	chr11	12785725	12785981	0.621076	-0.687158	0.00157766	0.00275728
hsa_circ_0003146	EHD2,	+	chr19	48229068	48229481	0.584608	-0.774458	0.0239592	0.0670227
hsa_circ_0057041	METTL8,	-	chr2	172193962	172196064	0.224771	-2.15347	6.1433e-05	6.11883e-05
hsa_circ_0006760	PRUNE,	+	chr1	150997086	150998149	0.702052	-0.510349	0.0209743	0.057244
hsa_circ_0005603	MAP2K4,	+	chr17	11958205	12016677	0.133627	-2.90372	1.52613e-06	9.51113e-07
hsa_circ_0008874	TBC1D12,	+	chr10	96201652	96234540	0.682565	-0.550962	0.0350142	0.104949
hsa_circ_0001436	SEC24B,	+	chr4	110412482	110416012	0.582991	-0.778453	0.0186221	0.0498504
hsa_circ_0003279	STK39,	-	chr2	168920009	168931741	0.380927	-1.39241	0.00340661	0.00680838
hsa_circ_0007581	RAB2A,	+	chr8	61484604	61504528	0.64193	-0.639512	0.0617289	0.204209
hsa_circ_0005260	TRIO,	+	chr5	14316621	14336836	2.09777	1.06886	0.00705402	0.0159812
hsa_circ_0005847	FNTA,	+	chr8	42924697	42927450	0.292337	-1.77429	0.000814772	0.00126974
hsa_circ_0005273	PTK2,	-	chr8	141710989	141716304	1.21446	0.280319	0.133309	0.50982
hsa_circ_0009140	SCFD1,	+	chr14	31139461	31144271	0.701351	-0.511792	0.0598749	0.197149
hsa_circ_0003410	UBAP2,	-	chr9	33996220	34017187	0.919168	-0.1216	0.184475	0.759492
hsa_circ_0004027	VMP1,	+	chr17	57842331	57851246	1.33746	0.419494	0.0550459	0.17882
hsa_circ_0001746	MKLN1,	+	chr7	131060182	131084192	0.293662	-1.76777	8.91123e-05	9.35261e-05
novel_circRNA42	n/a	+	chr2	24787163	24816590	0.40465	-1.30525	0.000574655	0.000838882
hsa_circ_0004770	ATP9A,	-	chr20	50290691	50307358	0.676337	-0.564186	0.0670277	0.225251
hsa_circ_0001699	CDK13,	+	chr7	40027197	40041630	0.265696	-1.91215	0.000524437	0.000752013
hsa_circ_0005974	CAPRIN1,	+	chr11	34093272	34098189	0.628521	-0.669967	0.0407914	0.125605
hsa_circ_0003183	RAB2A,	+	chr8	61496766	61504528	0.95347	-0.0687406	0.193571	0.805113
hsa_circ_0007308	PDS5A,	-	chr4	39915230	39927553	0.401786	-1.3155	0.00108932	0.00178556
hsa_circ_0005736	RNF24,	-	chr20	3925823	3955047	0.69777	-0.519177	0.0709597	0.241133
hsa_circ_0008615	PPP1R13L,	-	chr19	45901262	45901597	0.504269	-0.987735	0.0147665	0.0379995
hsa_circ_0005899	LYST,	-	chr1	235993525	235996967	0.668765	-0.580428	0.0136036	0.0345197
hsa_circ_0009062	PPM1B,	+	chr2	44436348	44445676	0.845228	-0.242587	0.133309	0.509808
novel_circRNA20	L3MBTL4,	-	chr18	6301901	6312055	0.0889337	-3.49113	0	0
hsa_circ_0005542	SRBD1,	-	chr2	45773870	45780869	1.5613	0.642745	0.0457214	0.143674
hsa_circ_0005870	SETD2,	-	chr3	47079155	47088111	0.412861	-1.27627	0.00015453	0.000176907
hsa_circ_0007755	POLR3C,	-	chr1	145592632	145595220	0.451022	-1.14873	0.000161064	0.000186101
novel_circRNA131	MBOAT2,	-	chr2	9083315	9114564	0.935087	-0.0968268	0.19817	0.828629
hsa_circ_0049356	CARM1,	+	chr19	11024552	11027453	0.726012	-0.461934	0.0836356	0.29301
hsa_circ_0066277	SLMAP,	+	chr3	57832923	57843886	0.439145	-1.18723	0.00233755	0.00438368
hsa_circ_0008758	PSMB5,	-	chr14	23502576	23502883	1.45189	0.537928	0.0463974	0.146337
hsa_circ_0072547	GPBP1,	+	chr5	56542126	56546968	0.164073	-2.60759	1.04216e-06	6.34075e-07
hsa_circ_0009013	ACAP2,	-	chr3	195101737	195133645	0.859287	-0.218788	0.143276	0.556536
hsa_circ_0002084	NUCB1,	+	chr19	49416267	49416821	0.968163	-0.046678	0.213119	0.908935
hsa_circ_0008342	CLNS1A,	-	chr11	77330650	77340944	0.328661	-1.60533	0.000306593	0.00039915
hsa_circ_0003866	BAZ1B,	-	chr7	72883846	72884813	0.936024	-0.0953826	0.192154	0.798023
hsa_circ_0004680	CCT3,	-	chr1	156303337	156304709	0.282208	-1.82517	0.00150868	0.00261398
hsa_circ_0001944	LOC286467,	-	chrX	130883333	130928494	24.2204	4.59815	0	0
hsa_circ_0002359	UHRF2,	+	chr9	6420911	6434173	0.521087	-0.940403	0.0188493	0.0505833
hsa_circ_0051680	DHX34,	+	chr19	47865732	47865950	1.03215	0.0456585	0.213305	0.910169
hsa_circ_0005292	MRPL47,	-	chr3	179310431	179319578	1.06732	0.0939886	0.199073	0.833339
hsa_circ_0020238	FGFR2,	-	chr10	123324015	123325218	0.595833	-0.747019	0.0399697	0.122582
novel_circRNA90	LOC493754,	-	chr7	66038371	66041916	2.32877	1.21957	0.00183484	0.00329022
hsa_circ_0003060	SUCLG2,	-	chr3	67546221	67548719	0.550574	-0.860992	0.00819372	0.0190584
hsa_circ_0008583	DLG1,	-	chr3	196817782	196846401	0.196356	-2.34845	1.99457e-06	1.26815e-06
hsa_circ_0004956	UBA2,	+	chr19	34922765	34929671	0.460345	-1.11921	0.00490703	0.0104508
hsa_circ_0005175	HPS4,	-	chr22	26853824	26854543	0.612968	-0.706116	0.0216256	0.0593494
hsa_circ_0003526	SPG21,	-	chr15	65266939	65275931	0.551422	-0.858772	0.00803647	0.0186342
hsa_circ_0004751	AATF,	+	chr17	35310185	35311207	0.501389	-0.995998	0.0016718	0.00295162
novel_circRNA58	PIAS2,	-	chr18	44470542	44483598	0.163752	-2.61041	0	0
hsa_circ_0004220	CHD1L,	+	chr1	146724277	146731572	0.791062	-0.338137	0.127586	0.483911
hsa_circ_0001890	MAPKAP1,	-	chr9	128419929	128434922	0.354093	-1.4978	0.00325182	0.0064422
novel_circRNA418	RIMS1,	+	chr6	73005639	73043538	0.0596751	-4.06673	0	0
hsa_circ_0006373	RLF,	+	chr1	40654726	40668286	0.367382	-1.44465	0.0025625	0.00488206
hsa_circ_0005946	RPA1,	+	chr17	1746096	1747980	0.908368	-0.138651	0.174748	0.708941
hsa_circ_0008865	DDX21,	+	chr10	70719561	70720005	0.844994	-0.242987	0.144441	0.562122
hsa_circ_0001195	BRWD1,	-	chr21	40600425	40601362	0.446455	-1.16341	0.003987	0.00817545
hsa_circ_0003162	BBS9,	+	chr7	33185853	33217203	0.462987	-1.11096	0.00262278	0.00501649
hsa_circ_0003693	POLR3C,	-	chr1	145594038	145595220	0.341579	-1.54971	0.000125552	0.000139497
hsa_circ_0000008	GNB1,	-	chr1	1747194	1756938	2.09071	1.064	0.000490012	0.000695263
hsa_circ_0035796	HERC1,	-	chr15	63988322	64008672	0.457381	-1.12853	0.0023692	0.00445121
hsa_circ_0008177	FAM13B,	-	chr5	137288316	137290065	0.354115	-1.49771	0.00135841	0.00231342
hsa_circ_0006629	PICALM,	-	chr11	85685750	85695016	0.494692	-1.0154	0.00440155	0.00920138
hsa_circ_0000233	n/a	+	chr10	32832227	32873232	0.215693	-2.21295	2.04843e-05	1.74371e-05
hsa_circ_0000196	EGLN1,	-	chr1	231506307	231509845	0.907445	-0.140118	0.170781	0.688694
hsa_circ_0007685	WWC3,	+	chrX	10031484	10035530	0.416027	-1.26525	0.00123575	0.00207121
hsa_circ_0002229	LPIN1,	+	chr2	11905658	11907984	0.26058	-1.9402	0	0
hsa_circ_0003979	FAM210A,	-	chr18	13681603	13682104	0.282079	-1.82583	5.26249e-05	5.13601e-05
hsa_circ_0006646	PTK2,	-	chr8	141889569	141900868	0.725688	-0.462578	0.09825	0.35444
hsa_circ_0004494	PDS5B,	+	chr13	33306237	33309467	0.695251	-0.524394	0.0626237	0.207706
hsa_circ_0004364	ZC3HC1,	-	chr7	129679303	129688984	0.604667	-0.725788	0.0125709	0.0315062
hsa_circ_0001726	n/a	-	chr7	99090662	99092254	0.376825	-1.40803	0.0107179	0.0261093
hsa_circ_0004711	VWA8,	-	chr13	42385360	42393522	0.247786	-2.01283	0.000101802	0.000109378
novel_circRNA56	PREX1,	-	chr20	47307484	47309328	0.545385	-0.874653	0.0248988	0.0701176
hsa_circ_0000375	IFFO1,	-	chr12	6657590	6657991	2.63175	1.39602	5.10301e-05	4.94579e-05
hsa_circ_0004973	MTO1,	+	chr6	74190397	74191967	0.620191	-0.689215	0.0157365	0.0409353
hsa_circ_0009109	DCAF6,	+	chr1	167935866	167944253	0.538748	-0.892316	0.0161443	0.0422443
novel_circRNA309	GFM2,	-	chr5	74041502	74046492	0.482235	-1.05219	0.0110638	0.0270896
hsa_circ_0001693	LOC401320,	-	chr7	30590251	30601744	0.545674	-0.873889	0.0248266	0.0698817
hsa_circ_0005567	EPS15,	-	chr1	51868106	51874004	0.478593	-1.06313	0.00320581	0.006336
hsa_circ_0007609	DNAJC5,	+	chr20	62559687	62562375	1.14591	0.196498	0.138454	0.533844
novel_circRNA145	GUSBP1,	+	chr5	21491429	21497305	0.923297	-0.115134	0.206911	0.874962
hsa_circ_0008952	ZDHHC21,	-	chr9	14639893	14680160	0.203117	-2.29962	1.55126e-05	1.26815e-05
hsa_circ_0069152	AFAP1,	-	chr4	7870348	7873807	0.91985	-0.12053	0.185202	0.762955
hsa_circ_0008683	DYNC1H1,	+	chr14	102486229	102489217	0.970074	-0.0438331	0.213729	0.912509
hsa_circ_0001127	PTPRA,	+	chr20	2967410	2969120	0.840156	-0.251271	0.120424	0.451153
hsa_circ_0002138	USP3,	+	chr15	63824845	63855207	0.49523	-1.01383	0.0111725	0.0274206
hsa_circ_0002675	GLE1,	+	chr9	131271154	131277918	0.648562	-0.624684	0.00880537	0.0207514
hsa_circ_0005025	n/a	+	chr5	134388143	134411078	0.0207313	-5.59204	0	0
hsa_circ_0040827	BANP,	+	chr16	88066714	88071617	1.5144	0.598747	0.0550324	0.178769
hsa_circ_0000853	MALT1,	+	chr18	56363597	56367823	0.536348	-0.898758	0.0155173	0.0402704
hsa_circ_0001721	CDK14,	+	chr7	90355880	90356126	5.07208	2.34258	8.39351e-06	6.02371e-06
novel_circRNA33	ITGAL,	+	chr16	30507417	30507887	0.303307	-1.72115	0.000359046	0.000482531
hsa_circ_0006308	RICTOR,	-	chr5	38991050	39021238	0.494182	-1.01689	0.00273952	0.00527804
hsa_circ_0007822	KDM1A,	+	chr1	23356961	23385660	0.390015	-1.3584	0.00469095	0.00991535
hsa_circ_0005152	USP7,	-	chr16	9009110	9011013	0.392333	-1.34985	0.00398251	0.00816404
hsa_circ_0004117	C10orf76,	-	chr10	103699619	103717489	0.417032	-1.26177	0.000154751	0.000177224
novel_circRNA113	RALY,	+	chr20	32617574	32619410	1.45413	0.540162	0.0544644	0.17666
hsa_circ_0001895	PRRC2B,	+	chr9	134305476	134308181	0.735716	-0.442779	0.0811239	0.282532
hsa_circ_0001638	KIAA1919,	+	chr6	111583459	111585149	0.705472	-0.50334	0.0527447	0.169973
hsa_circ_0000997	SRBD1,	-	chr2	45773870	45789895	0.848985	-0.236189	0.141219	0.547023
hsa_circ_0004575	PARD3B,	+	chr2	206305093	206305396	0.259411	-1.94669	4.23278e-06	2.85334e-06
hsa_circ_0001403	RFC1,	-	chr4	39328182	39329376	0.697149	-0.52046	0.0793136	0.275148
hsa_circ_0084143	HOOK3,	+	chr8	42761315	42798588	0.445742	-1.16572	0.00990725	0.0237632
hsa_circ_0044638	SPAG9,	-	chr17	49059884	49063139	0.425966	-1.23119	0.00253112	0.00481073
hsa_circ_0004861	PRDM2,	+	chr1	14057494	14075982	0.741318	-0.431836	0.0731289	0.249951
hsa_circ_0000417	CPSF6,	+	chr12	69644908	69656342	0.947193	-0.0782695	0.212069	0.903018
hsa_circ_0001315	FAM208A,	-	chr3	56694758	56707753	0.280185	-1.83555	0.000361679	0.00048697
hsa_circ_0005585	NNT,	+	chr5	43675612	43704502	0.398694	-1.32665	0.000840933	0.00131888
hsa_circ_0007788	NMRAL1,	-	chr16	4516153	4519466	1.57926	0.659251	0.0310797	0.091213
novel_circRNA244	CELSR1,	-	chr22	46829289	46835308	2.20515	1.14088	0.00133093	0.00225889
hsa_circ_0003940	NUDC,	+	chr1	27267947	27268309	0.877416	-0.188667	0.139337	0.538048
hsa_circ_0023249	CPT1A,	-	chr11	68527036	68529155	0.399902	-1.32228	0.000806929	0.00125483
hsa_circ_0007701	LMF1,	-	chr16	1004356	1004666	0.791557	-0.337235	0.081908	0.285927
hsa_circ_0009110	ESCO1,	-	chr18	19144163	19148055	0.788245	-0.343284	0.110494	0.407565
hsa_circ_0005809	PARP8,	+	chr5	50045984	50059076	0.560301	-0.835727	0.0167761	0.0442007
hsa_circ_0003655	SND1,	+	chr7	127344892	127361454	1.36891	0.453031	0.0789567	0.273725
hsa_circ_0008712	ACTR3,	+	chr2	114697535	114699936	0.603163	-0.729379	0.0320683	0.0947131
hsa_circ_0087378	NTRK2,	+	chr9	87356806	87367000	0.118722	-3.07434	2.14726e-05	1.83882e-05
hsa_circ_0018331	ERCC6,	-	chr10	50708583	50714058	0.570538	-0.809605	0.00373917	0.00758195
hsa_circ_0006157	RICTOR,	-	chr5	38991050	39003724	1.26081	0.334347	0.102639	0.37368
hsa_circ_0008010	TANC1,	+	chr2	159992704	160007067	0.710389	-0.493319	0.0700003	0.237272
hsa_circ_0005320	SEPT9,	+	chr17	75398140	75398785	0.961017	-0.0573662	0.200404	0.840434
hsa_circ_0001301	USP4,	-	chr3	49372452	49373029	0.703097	-0.508204	0.0780708	0.270146
hsa_circ_0023936	PICALM,	-	chr11	85718584	85742653	0.352383	-1.50479	0.0016889	0.00298554
hsa_circ_0001686	MPP6,	+	chr7	24663284	24708279	0.348492	-1.5208	0.00763262	0.0175243
novel_circRNA307	RSBN1L,	+	chr7	77407654	77408131	0.626944	-0.673591	0.0238143	0.0665579
hsa_circ_0006796	STX6,	-	chr1	180953812	180974599	0.694699	-0.52554	0.0467853	0.147868
hsa_circ_0038487	EEF2K,	+	chr16	22236974	22237296	0.752763	-0.409733	0.0592761	0.194792
hsa_circ_0004846	SAMD4A,	+	chr14	55168779	55169298	0.241164	-2.05191	2.04843e-05	1.74371e-05
hsa_circ_0035189	GALK2,	+	chr15	49528047	49584734	0.568176	-0.81559	0.0259001	0.0734284
hsa_circ_0002755	CLIP2,	+	chr7	73770739	73771807	0.609543	-0.7142	0.0185233	0.0495393
hsa_circ_0005230	DNM3OS,	-	chr1	172109619	172113577	1.15731	0.210778	0.147266	0.575679
hsa_circ_0007330	EPS15,	-	chr1	51926762	51930998	0.929675	-0.105201	0.187943	0.776299
hsa_circ_0008151	MED13L,	-	chr12	116674625	116675510	0.791287	-0.337727	0.158534	0.629834
hsa_circ_0003496	UBAP2,	-	chr9	33948371	33953472	0.373032	-1.42263	0.000649968	0.000968867
hsa_circ_0001534	FAM13B,	-	chr5	137278563	137278905	0.446512	-1.16323	0.00161898	0.00284224
hsa_circ_0025388	A2ML1,	+	chr12	9020437	9021799	0.0021721	-8.8467	0	0
novel_circRNA108	SERPINB1,	-	chr6	2836089	2836484	0.263753	-1.92274	0.00630311	0.0140054
hsa_circ_0002003	KIAA0146,	+	chr8	48320422	48353104	3.5143	1.81324	1.04216e-06	6.34075e-07
hsa_circ_0003314	PCNXL2,	-	chr1	233353644	233363117	0.561441	-0.832794	0.00911906	0.021589
hsa_circ_0008861	WDR41,	-	chr5	76745584	76760634	0.358326	-1.48066	0.000989162	0.0015928
hsa_circ_0002635	B3GALTL,	+	chr13	31789187	31803431	0.563703	-0.826994	0.0288012	0.0833035
novel_circRNA50	TMCC1,	-	chr3	129599151	129599405	0.399127	-1.32508	0.000914505	0.00145171
hsa_circ_0001582	CDKAL1,	+	chr6	20546576	20548936	1.36963	0.453783	0.0711534	0.24195
hsa_circ_0008142	PDXDC2P,	-	chr16	70044653	70052000	0.409439	-1.28828	0.00154789	0.00269197
novel_circRNA51	PIK3CA,	+	chr3	178921331	178922376	0.253516	-1.97985	3.90543e-05	3.67764e-05
hsa_circ_0001937	TRMT2B,	-	chrX	100296305	100297301	0.630565	-0.665282	0.040878	0.125938
hsa_circ_0000190	CNIH4,	+	chr1	224553580	224559125	0.987121	-0.0187007	0.222826	0.963827
hsa_circ_0004996	ABL2,	-	chr1	179100445	179102509	0.613747	-0.704283	0.0607745	0.200481
hsa_circ_0001676	LOC729852,	+	chr7	7826418	7841374	0.704999	-0.504308	0.0687527	0.232065
hsa_circ_0004721	HGS,	+	chr17	79660683	79661883	0.7835	-0.351995	0.119539	0.447311
hsa_circ_0002816	SRGAP2D,	-	chr1	155644800	155753880	0.450219	-1.1513	0.000373941	0.000506943
novel_circRNA45	FGD6,	-	chr12	95602618	95605043	0.380668	-1.39339	0.0118274	0.029325
hsa_circ_0001921	SMC1A,	-	chrX	53430497	53430825	0.672971	-0.571385	0.0400292	0.12282
hsa_circ_0001541	ANKHD1-EIF4EBP3,ANKHD1,	+	chr5	139819703	139828890	0.403061	-1.31093	0.00217644	0.00402796
hsa_circ_0002501	DYM,	-	chr18	46858233	46906128	0.250263	-1.99848	1.5063e-05	1.20474e-05
hsa_circ_0005813	LONP2,	+	chr16	48381417	48382201	0.770103	-0.376876	0.0853944	0.300447
hsa_circ_0006827	n/a	-	chr1	207989273	207990759	0.555565	-0.847974	0.00801862	0.018579
hsa_circ_0004805	UBE2G1,	-	chr17	4186092	4210418	0.619081	-0.691801	0.0266483	0.0759784
hsa_circ_0008426	SCLT1,	-	chr4	129919028	129925031	0.468949	-1.0925	0.00248811	0.00471625
hsa_circ_0001897	POMT1,	+	chr9	134381500	134381840	0.28814	-1.79516	0.00147238	0.00254232
hsa_circ_0005199	UBE4B,	+	chr1	10155518	10165802	0.505625	-0.98386	0.00983507	0.023567
hsa_circ_0046534	TBCD,	+	chr17	80842020	80861354	0.593609	-0.752416	0.0214523	0.0587759
hsa_circ_0002601	ATXN2,	-	chr12	111947352	111948386	0.286373	-1.80403	4.15342e-05	3.93127e-05
hsa_circ_0000228	ZEB1,	+	chr10	31661946	31676195	1.65655	0.728179	0.0171267	0.0452524
hsa_circ_0001068	n/a	+	chr2	135010665	135012215	0.735365	-0.443468	0.065224	0.218126
hsa_circ_0001654	SCAF8,	+	chr6	155095122	155116273	0.33018	-1.59867	0.000697449	0.001057
hsa_circ_0004538	CSRNP2,	-	chr12	51467605	51467865	1.13525	0.183016	0.160986	0.641514
hsa_circ_0023276	CPT1A,	-	chr11	68571467	68575106	1.33364	0.415374	0.0844708	0.296613
hsa_circ_0004636	LRBA,	-	chr4	151719232	151729550	0.526488	-0.925527	0.0161779	0.0423607
hsa_circ_0008417	MCTP1,	-	chr5	94244955	94259726	0.229896	-2.12095	5.36066e-07	3.17038e-07
hsa_circ_0003366	PDCD11,	+	chr10	105199502	105200607	0.811856	-0.300704	0.111767	0.413095
hsa_circ_0004293	DDX6,	-	chr11	118656760	118657227	0.22526	-2.15034	1.52329e-05	1.23645e-05
novel_circRNA64	ITGAL,	+	chr16	30490411	30490782	0.49029	-1.02829	0.0174516	0.0462846
hsa_circ_0003746	CALD1,	+	chr7	134632258	134635265	0.485878	-1.04133	0.00505567	0.0108205
hsa_circ_0004891	CNN2,	+	chr19	1032390	1032695	0.845555	-0.24203	0.17865	0.729168
hsa_circ_0000109	CAPZA1,	+	chr1	113196219	113202401	0.147876	-2.75754	0	0
hsa_circ_0002551	GABPB1,	-	chr15	50592985	50593565	0.500492	-0.998582	0.00649675	0.0145013
hsa_circ_0005265	PTPRA,	+	chr20	2928627	2945848	0.315317	-1.66512	8.37354e-05	8.65513e-05
hsa_circ_0005970	UBXN2A,	+	chr2	24181170	24199945	0.309575	-1.69164	0.000992727	0.00159977
hsa_circ_0037158	AXIN1,	-	chr16	354303	364683	1.36861	0.452717	0.0187817	0.0503662
hsa_circ_0007067	ISOC1,	+	chr5	128440648	128442755	0.297011	-1.75141	0.000228427	0.000281846
hsa_circ_0007773	FAM114A2,	-	chr5	153409048	153414527	0.195958	-2.35138	0	0
hsa_circ_0003781	PRMT2,	+	chr21	48063446	48064400	0.602416	-0.731168	0.00325003	0.00643777
hsa_circ_0000230	ZEB1,	+	chr10	31661946	31750166	0.613255	-0.705442	0.044157	0.137817
hsa_circ_0007367	UBAP2,	-	chr9	33948371	33956144	0.416704	-1.2629	0.00261842	0.00500634
hsa_circ_0004664	SPAG16,	+	chr2	214174782	214228869	0.17336	-2.52816	1.5063e-05	1.20474e-05
hsa_circ_0001649	SHPRH,	-	chr6	146209155	146216113	0.245744	-2.02477	4.26931e-05	4.05808e-05
hsa_circ_0006473	ARHGAP10,	+	chr4	148867767	148887990	0.186248	-2.4247	0	0
hsa_circ_0049335	DNM2,	+	chr19	10906047	10909248	1.51659	0.600827	0.0316918	0.0933777
hsa_circ_0001766	PDIA4,	-	chr7	148716083	148718239	1.37371	0.458079	0.0526965	0.169803
novel_circRNA126	MLYCD,	+	chr16	83940591	83945972	0.486038	-1.04086	0.00194734	0.0035318
hsa_circ_0009021	ARHGEF12,	+	chr11	120343758	120348235	0.237255	-2.07549	1.47457e-05	1.17304e-05
hsa_circ_0015430	ABL2,	-	chr1	179089324	179091002	1.32613	0.407224	0.0900899	0.319895
hsa_circ_0006892	PI4KB,	-	chr1	151288048	151288985	0.344843	-1.53599	1.99457e-06	1.26815e-06
hsa_circ_0001635	SEC63,	-	chr6	108243000	108250718	0.610043	-0.713016	0.0463201	0.146029
hsa_circ_0060219	SOGA1,	-	chr20	35457456	35467844	1.1113	0.15225	0.177768	0.724463
hsa_circ_0075341	MAPK9,	-	chr5	179665331	179668155	0.755309	-0.404861	0.0777135	0.268738
hsa_circ_0004468	NCOA6,	-	chr20	33315062	33324562	0.692883	-0.529316	0.0394659	0.120829
hsa_circ_0000239	RUFY2,	-	chr10	70152894	70154208	0.312398	-1.67854	3.05701e-05	2.72652e-05
hsa_circ_0000724	KLHDC4,	-	chr16	87782278	87795646	0.863775	-0.211272	0.149702	0.587295
hsa_circ_0000942	VASP,	+	chr19	46020920	46021352	1.2516	0.323777	0.12248	0.460466
hsa_circ_0000569	WDR20,	+	chr14	102659799	102661457	0.643295	-0.636448	0.0401284	0.123185
hsa_circ_0000206	WDR37,	+	chr10	1130342	1142186	0.811758	-0.300879	0.133194	0.509233
hsa_circ_0008278	EPB41L5,	+	chr2	120885263	120932580	0.117492	-3.08936	0	0
hsa_circ_0007440	CTNNA1,	+	chr5	138145726	138163407	0.342696	-1.545	0.000935993	0.0014923
hsa_circ_0002162	PTK2,	-	chr8	141856358	141874498	0.90456	-0.144712	0.177516	0.723256
novel_circRNA177	CWF19L2,	-	chr11	107260799	107263621	0.867826	-0.204522	0.152729	0.601618
novel_circRNA106	DNAJC3,	+	chr13	96409897	96416207	0.243887	-2.03571	0.000529996	0.000762475
hsa_circ_0089489	CAMSAP1,	-	chr9	138741982	138758382	0.330812	-1.59591	0.000490746	0.000696849
hsa_circ_0006948	FNDC3B,	+	chr3	171830241	171944737	3.68008	1.87974	1.47457e-05	1.17304e-05
hsa_circ_0000095	TMEM56,TMEM56-RWDD3,	+	chr1	95609446	95616975	0.237518	-2.07389	0.000646194	0.000962526
hsa_circ_0005480	DCLK2,	+	chr4	151023629	151023964	0.662291	-0.594464	0.0530698	0.171263
hsa_circ_0002321	PPP2R5A,	+	chr1	212502476	212506940	0.287926	-1.79623	0.000703086	0.00106778
hsa_circ_0006041	TPST1,	+	chr7	65705311	65751696	0.232678	-2.1036	0.000452083	0.000633758
hsa_circ_0060193	C20orf24,TGIF2-C20orf24,	+	chr20	35236117	35238133	0.6349	-0.655399	0.0134205	0.0339753
hsa_circ_0005406	PHACTR4,	+	chr1	28785595	28793046	0.235861	-2.08399	5.86151e-06	4.12149e-06
hsa_circ_0006434	SMG1,	-	chr16	18852886	18856973	0.439474	-1.18615	0.00398104	0.00815991
hsa_circ_0005004	OGDH,	+	chr7	44714009	44714867	1.19712	0.259571	0.111487	0.411773
hsa_circ_0017412	LARP4B,	-	chr10	909682	910210	1.35276	0.435904	0.0686072	0.231499
hsa_circ_0003958	HIBADH,	-	chr7	27668989	27672064	1.01307	0.0187274	0.222893	0.964212
hsa_circ_0072654	CWC27,	+	chr5	64084777	64100213	0.227332	-2.13713	2.86147e-05	2.5363e-05
hsa_circ_0020091	TRUB1,	+	chr10	116719484	116734144	0.257399	-1.95792	0.000124597	0.000138228
hsa_circ_0007083	GNAI2,	+	chr3	50289531	50290616	1.29727	0.37548	0.0652759	0.218342
hsa_circ_0002500	VPS35,	-	chr16	46708225	46711310	0.262514	-1.92953	0.000428806	0.00059508
hsa_circ_0005238	USP25,	+	chr21	17205666	17214859	0.340478	-1.55436	0.00083566	0.00130968
hsa_circ_0007242	OPTN,	+	chr10	13169744	13178897	0.433677	-1.20531	0.00265711	0.00509574
novel_circRNA84	FAM120B,	+	chr6	170667313	170704667	0.00705324	-7.1475	0	0
hsa_circ_0000881	SAFB,	+	chr19	5653125	5654467	0.34486	-1.53592	0.000440024	0.000614419
hsa_circ_0003713	SLTM,	-	chr15	59204761	59205895	0.333819	-1.58286	5.36066e-07	3.17038e-07
hsa_circ_0088485	NEK6,	+	chr9	127064214	127076264	3.54323	1.82506	0	0
novel_circRNA95	C1orf116,	-	chr1	207200838	207201024	0.0223913	-5.48092	0	0
hsa_circ_0024193	ATM,	+	chr11	108098321	108100050	0.234114	-2.09471	0.000287394	0.0003703
hsa_circ_0003507	MYO19,	-	chr17	34864900	34867294	0.547662	-0.868643	0.0202196	0.0547946
hsa_circ_0008433	PDE4B,	+	chr1	66378927	66384518	2.71872	1.44293	0.00180216	0.00322364
hsa_circ_0007042	NCEH1,	-	chr3	172363412	172365904	1.15148	0.203485	0.147152	0.574991
hsa_circ_0001619	MDN1,	-	chr6	90461149	90463341	0.636098	-0.652678	0.0128228	0.0322158
hsa_circ_0056810	TANC1,	+	chr2	160025760	160027316	0.409926	-1.28656	0.00218663	0.00405015
novel_circRNA34	SCEL,	+	chr13	78133938	78171724	0.00158687	-9.2996	0	0
hsa_circ_0007064	INTS2,	-	chr17	59996760	60002460	1.20153	0.264872	0.14747	0.5766
hsa_circ_0004119	RAB23,	-	chr6	57058639	57075243	0.0956246	-3.38647	0	0
hsa_circ_0030632	UGGT2,	-	chr13	96636057	96651561	0.231293	-2.1122	3.19903e-05	2.88504e-05
hsa_circ_0003101	SLC25A26,	+	chr3	66286967	66313803	0.254513	-1.97419	6.52358e-05	6.53097e-05
hsa_circ_0003831	PPP2R5C,	+	chr14	102368055	102372866	0.582954	-0.778546	0.0331238	0.0984116
hsa_circ_0040414	TXNL4B,	-	chr16	72122885	72124685	0.816795	-0.291954	0.135273	0.519147
hsa_circ_0027545	CNOT2,	+	chr12	70671911	70713144	1.14692	0.197771	0.148939	0.583702
hsa_circ_0000160	SUCO,	+	chr1	172520651	172526934	0.196978	-2.34389	3.35829e-06	2.21926e-06
novel_circRNA88	n/a	-	chr17	3608391	3608939	0.75891	-0.398	0.114605	0.425456
hsa_circ_0001316	FAM208A,	-	chr3	56703727	56707753	0.411248	-1.28192	0.00409853	0.00844778
hsa_circ_0005734	FAM53B,	-	chr10	126395204	126395456	1.04571	0.064482	0.202528	0.851667
hsa_circ_0007324	PTPN13,	+	chr4	87693930	87696805	0.076181	-3.71443	0	0
novel_circRNA103	PHLDB3,	-	chr19	44001269	44002028	0.682389	-0.551334	0.0557292	0.181387
hsa_circ_0008021	PDXK,	+	chr21	45165959	45168961	0.774886	-0.367943	0.108131	0.397205
novel_circRNA30	SMTN,	+	chr22	31493254	31500373	0.00708004	-7.14203	0	0
hsa_circ_0000199	AKT3,	-	chr1	243708811	243736350	0.333525	-1.58413	0.000341935	0.000454949
hsa_circ_0043462	ERBB2,	+	chr17	37866065	37866734	0.182945	-2.45052	5.49053e-06	3.80445e-06
hsa_circ_0008836	CNOT6,	+	chr5	179976930	179980471	0.624743	-0.678665	0.0326348	0.096666
hsa_circ_0006654	FAM178A,	+	chr10	102683731	102685776	0.224173	-2.15731	0.000198543	0.000238412
hsa_circ_0008301	TOLLIP,	-	chr11	1307231	1317024	0.300359	-1.73524	4.681e-06	3.17038e-06
hsa_circ_0000992	n/a	-	chr2	37543379	37544322	0.360704	-1.47111	0.00603434	0.0133023
hsa_circ_0006131	SYNCRIP,	-	chr6	86328535	86329135	0.548379	-0.866754	0.0203367	0.0552019
hsa_circ_0007874	MTO1,	+	chr6	74175931	74176329	0.583763	-0.776544	0.0156884	0.0407885
hsa_circ_0009163	SF3B3,	+	chr16	70598967	70601439	1.09476	0.130621	0.179365	0.732904
hsa_circ_0007385	MEMO1,	-	chr2	32142994	32157204	0.272954	-1.87327	0.000146055	0.000165811
hsa_circ_0002877	MKL1,	-	chr22	40948109	40990739	1.49505	0.580195	0.0356153	0.107016
hsa_circ_0008207	UBQLN1,	-	chr9	86294689	86301070	0.355673	-1.49138	0.000814772	0.00126974
hsa_circ_0000235	CCNY,	+	chr10	35805450	35819171	0.621609	-0.68592	0.0259147	0.073489
novel_circRNA80	n/a	+	chr10	4872866	4951798	0.339258	-1.55954	0.00464832	0.00980724
hsa_circ_0007592	RCL1,	+	chr9	4860124	4860901	0.286381	-1.80399	0.000238045	0.000295162
hsa_circ_0003234	BTBD10,	-	chr11	13435076	13466728	0.125657	-2.99243	0	0
novel_circRNA63	CEP192,	+	chr18	12999419	13030607	0.222652	-2.16714	0.000238653	0.000296113
hsa_circ_0078607	SLC22A3,	+	chr6	160819010	160831878	0.0826565	-3.59673	0	0
hsa_circ_0007693	ERI3,	-	chr1	44773981	44804994	1.11707	0.159723	0.172091	0.695354
hsa_circ_0004113	SLC25A26,	+	chr3	66293626	66313803	0.488702	-1.03297	0.00775257	0.0178511
hsa_circ_0009031	LOC100507266,	+	chr4	4650703	4651269	0.383918	-1.38113	0.000234938	0.000290724
hsa_circ_0006935	PAPSS1,	-	chr4	108603170	108622441	0.507011	-0.979912	0.0145055	0.0371955
hsa_circ_0055151	ZNF638,	+	chr2	71623270	71645769	0.352267	-1.50526	0.00508324	0.0108921
hsa_circ_0075157	NSD1,	+	chr5	176618884	176631293	0.834333	-0.261305	0.0903739	0.321166
novel_circRNA129	IGF2R,	+	chr6	160467529	160469575	0.554087	-0.851814	0.0071554	0.0162564
hsa_circ_0005418	CTBP2,	-	chr10	126727565	126799662	0.72173	-0.470469	0.0504405	0.161334
hsa_circ_0004305	TTN-AS1,	+	chr2	179400458	179407088	0.302342	-1.72575	0.00311572	0.0061239
hsa_circ_0008459	KANSL1L,	-	chr2	211018218	211019335	0.275461	-1.86008	0.000345197	0.000460339
novel_circRNA727	FMNL2,	+	chr2	153431649	153437563	1.64078	0.714385	0.0286377	0.0826999
hsa_circ_0075828	LINC00340,	+	chr6	22020567	22020771	2.57935	1.36701	0.00826744	0.0192584
hsa_circ_0043837	ATP6V0A1,	+	chr17	40650941	40653322	0.415672	-1.26648	0.00105424	0.00171771
hsa_circ_0004927	SRGAP2D,	-	chr1	173961892	173962273	0.418505	-1.25668	0.00239599	0.00451049
novel_circRNA125	n/a	+	chr18	44526019	44526886	0.2497	-2.00173	0.000547137	0.000790692
hsa_circ_0007332	CEP128,	-	chr14	80963811	80997230	0.82812	-0.272088	0.148348	0.580774
hsa_circ_0054971	SLC1A4,	+	chr2	65228581	65237897	0.503518	-0.989884	0.016272	0.0426568
hsa_circ_0005227	TANK,	+	chr2	162036124	162061304	0.760312	-0.395336	0.0923672	0.329526
hsa_circ_0000650	SEMA4B,	+	chr15	90760670	90764997	0.378995	-1.39975	0.00107857	0.00176495
hsa_circ_0004833	ARL6IP1,	-	chr16	18809246	18810156	1.05181	0.0728722	0.208844	0.884609
hsa_circ_0006248	TRA2B,	-	chr3	185638891	185641772	0.720765	-0.4724	0.0650956	0.21766
hsa_circ_0004365	SEMA3C,	-	chr7	80418621	80440017	0.574417	-0.79983	0.0600398	0.1978
hsa_circ_0001964	ARNTL2,	+	chr12	27521194	27533337	0.797879	-0.325758	0.13622	0.523589
hsa_circ_0006942	ATP5H,	-	chr17	73038275	73038754	0.228468	-2.12993	0.000178607	0.000209879
hsa_circ_0006575	RIT1,	-	chr1	155874101	155874595	0.717602	-0.478744	0.0918455	0.327396
hsa_circ_0087938	TMEM245,	-	chr9	111868787	111870850	0.222941	-2.16527	1.40783e-05	1.10963e-05
hsa_circ_0005965	PAPSS1,	-	chr4	108603170	108615162	0.991202	-0.0127482	0.22534	0.977337
hsa_circ_0017688	USP6NL,	-	chr10	11551593	11569566	0.160099	-2.64296	0	0
hsa_circ_0004820	NUP35,	+	chr2	183993014	183995273	1.03235	0.0459269	0.210251	0.892806
novel_circRNA85	ZNF587,	+	chr19	58372743	58374628	0.18498	-2.43456	0.00201365	0.00367573
hsa_circ_0006993	HACE1,	-	chr6	105192034	105198347	0.474822	-1.07454	0.00259662	0.00495783
hsa_circ_0018998	CCSER2,	+	chr10	86198267	86237420	0.310021	-1.68956	0.000900775	0.0014273
hsa_circ_0000279	HPS5,	-	chr11	18312988	18313566	0.285981	-1.80601	0.000137543	0.000154397
hsa_circ_0001260	SUMF1,	-	chr3	4452548	4461830	0.420289	-1.25055	0.00256025	0.00487636
hsa_circ_0008590	RELB,	+	chr19	45528586	45528995	3.29963	1.7223	8.2752e-05	8.52831e-05
hsa_circ_0005589	ARCN1,	+	chr11	118454523	118455359	0.490927	-1.02642	0.0156947	0.0408069
hsa_circ_0083465	PCM1,	+	chr8	17868745	17869336	0.507487	-0.978558	0.01707	0.0450815
hsa_circ_0004243	ATXN10,	+	chr22	46085591	46098727	0.871088	-0.19911	0.175082	0.710606
hsa_circ_0001064	EPB41L5,	+	chr2	120830753	120836157	0.244845	-2.03006	9.95948e-05	0.000106525
hsa_circ_0001826	TRAPPC9,	-	chr8	141357855	141370292	1.03693	0.0523137	0.211366	0.898855
hsa_circ_0055904	RNF149,	-	chr2	101898320	101911643	0.38712	-1.36915	0.00239129	0.00450098
novel_circRNA157	RNF168,	-	chr3	196214269	196215554	1.32542	0.406444	0.114812	0.426335
hsa_circ_0007229	ATAD1,	-	chr10	89527429	89536184	0.273706	-1.8693	0.000553371	0.000801154
novel_circRNA86	n/a	+	chr12	28408513	28460682	0.469768	-1.08998	0.0159491	0.0415874
hsa_circ_0001808	ARFGEF1,	-	chr8	68211443	68214701	0.659851	-0.599788	0.0384724	0.117133
hsa_circ_0000612	USP3,	+	chr15	63824845	63829355	0.65289	-0.615088	0.0477081	0.151253
hsa_circ_0007203	DLG1,	-	chr3	196807921	196846401	0.472373	-1.082	0.0207278	0.0564298
hsa_circ_0006908	CLIP4,	+	chr2	29356520	29368233	0.229747	-2.12188	9.55314e-06	6.97483e-06
hsa_circ_0005594	UBN2,	+	chr7	138951078	138957186	0.45836	-1.12545	0.00700812	0.0158608
hsa_circ_0008902	PAN3,	+	chr13	28830428	28835595	0.328594	-1.60562	0.00223752	0.00416112
novel_circRNA77	UNC13B,	+	chr9	35228011	35243361	0.127271	-2.97402	0	0
hsa_circ_0012144	ERI3,	-	chr1	44773981	44785416	1.14467	0.194935	0.151507	0.595757
hsa_circ_0060420	CHD6,	-	chr20	40141484	40143591	1.37472	0.459136	0.091851	0.327431
hsa_circ_0000033	CEP85,	+	chr1	26584087	26586293	1.85168	0.888833	0.0112708	0.0277008
hsa_circ_0007054	TMEM50A,	+	chr1	25666964	25678184	0.69115	-0.53293	0.0267567	0.0763468
hsa_circ_0069399	ARAP2,	-	chr4	36230203	36231267	0.0759189	-3.7194	0	0
hsa_circ_0008677	CCDC40,	+	chr17	78022381	78024082	1.26633	0.340656	0.104015	0.379583
hsa_circ_0003945	UBAP2,	-	chr9	33953282	33956144	1.19355	0.255259	0.138162	0.532489
hsa_circ_0004910	WDR59,	-	chr16	74949767	74950157	0.712287	-0.489469	0.0439725	0.137126
hsa_circ_0039076	SRCAP,	+	chr16	30715384	30715636	0.714723	-0.484544	0.0906748	0.322491
hsa_circ_0008821	RAB31,	+	chr18	9775274	9815219	0.223048	-2.16457	1.99862e-05	1.6803e-05
hsa_circ_0070040	NUP54,	-	chr4	77065301	77065626	0.3157	-1.66337	0.000154032	0.000176273
hsa_circ_0001580	KDM1B,	+	chr6	18160113	18166609	0.389149	-1.3616	0.00172104	0.00305307
hsa_circ_0005372	RASA2,	+	chr3	141272698	141278837	0.490894	-1.02652	0.00482977	0.0102555
novel_circRNA25	n/a	+	chr6	158733082	158735300	0.159605	-2.64742	7.11782e-05	7.19675e-05
novel_circRNA98	TOP1,	+	chr20	39721111	39729993	0.371826	-1.4273	0.00434842	0.00907108
novel_circRNA165	MAP7,	-	chr6	136709530	136710655	0.515031	-0.957267	0.0238072	0.0665249
hsa_circ_0002274	LPGAT1,	-	chr1	211952259	211966532	0.449843	-1.15251	0.00466926	0.00986241
hsa_circ_0008126	STX12,	+	chr1	28116072	28120143	0.238726	-2.06657	7.55511e-06	5.38964e-06
hsa_circ_0005535	SNX13,	-	chr7	17885217	17890587	0.571829	-0.806345	0.0215089	0.0589636
novel_circRNA148	MYO5B,	-	chr18	47455881	47463767	0.241949	-2.04723	1.52329e-05	1.23645e-05
hsa_circ_0005690	UQCRC2,	+	chr16	21973780	21987564	0.597005	-0.744184	0.0158366	0.0412495
hsa_circ_0005521	KCTD3,	+	chr1	215759837	215768813	0.392995	-1.34742	0.000256595	0.000323378
hsa_circ_0042174	NCOR1,	-	chr17	16004563	16005119	0.327895	-1.60869	0.000741074	0.00113531
hsa_circ_0001910	WWC3,	+	chrX	10031484	10066619	0.318733	-1.64958	0.000634956	0.000943504
hsa_circ_0001432	MANBA,	-	chr4	103635594	103647840	0.475916	-1.07122	0.00540255	0.0117117
hsa_circ_0003250	MRRF,	+	chr9	125042721	125054119	0.662342	-0.594351	0.070706	0.240096
hsa_circ_0000467	SKA3,	-	chr13	21742126	21742538	0.573847	-0.801261	0.0430672	0.133832
hsa_circ_0003990	n/a	+	chr2	42946127	42950175	0.487445	-1.03669	0.022102	0.0609166
hsa_circ_0020072	ABLIM1,	-	chr10	116247716	116251637	0.0492775	-4.34293	0	0
hsa_circ_0002473	DNAJC3,	+	chr13	96375495	96377506	0.465661	-1.10265	0.0421411	0.130523
hsa_circ_0000226	RAB18,	+	chr10	27821435	27822923	0.467601	-1.09665	0.00977958	0.0234002
hsa_circ_0007771	LRP11,	-	chr6	150147399	150174296	0.173206	-2.52944	0	0
hsa_circ_0001578	RANBP9,	-	chr6	13639794	13644961	0.171311	-2.54531	0	0
hsa_circ_0059074	FARP2,	+	chr2	242346951	242352836	0.586818	-0.769015	0.0328651	0.0974662
hsa_circ_0004086	GOLIM4,	-	chr3	167754623	167759262	0.851733	-0.231528	0.153575	0.605525
hsa_circ_0004314	n/a	+	chr1	219366423	219392054	0.181178	-2.46452	1.55126e-05	1.26815e-05
hsa_circ_0006530	CAMKMT,	+	chr2	44931421	44942492	0.625509	-0.676898	0.0232536	0.0646918
novel_circRNA94	CCDC7,	+	chr10	32740519	32762951	0.236585	-2.07957	0.000209311	0.000253947
hsa_circ_0008148	BTAF1,	+	chr10	93754291	93768032	0.491034	-1.02611	0.0153264	0.0396903
hsa_circ_0015798	DENND1B,	-	chr1	197621364	197684204	0.680806	-0.554684	0.0695202	0.235132
hsa_circ_0001756	HIPK2,	-	chr7	139415730	139416814	0.155858	-2.68169	9.2308e-06	6.65779e-06
hsa_circ_0006757	C6orf106,	-	chr6	34574331	34574681	0.797364	-0.32669	0.119456	0.44693
hsa_circ_0000450	RHOF,	-	chr12	122218777	122219098	0.415327	-1.26768	0.0043056	0.00896329
hsa_circ_0004599	DROSHA,	-	chr5	31448653	31451747	0.96079	-0.0577065	0.208366	0.882208
hsa_circ_0000111	PTPN22,	-	chr1	114391161	114397671	0.550821	-0.860346	0.0330593	0.0981704
hsa_circ_0039161	ITGAX,	+	chr16	31373156	31374074	4.39465	2.13575	9.77811e-06	7.29186e-06
hsa_circ_0001551	RARS,	+	chr5	167915606	167924353	0.246536	-2.02013	0.000218555	0.000266946
novel_circRNA1407	MIR4435-1,MIR4435-2,	+	chr2	90121837	90198770	2.28729	1.19364	0.0532213	0.17184
hsa_circ_0008844	MFSD2A,	+	chr1	40422758	40424497	0.340938	-1.55242	0.000558606	0.000810665
hsa_circ_0006040	LRCH3,	+	chr3	197557640	197566268	0.60285	-0.730128	0.029689	0.0863969
hsa_circ_0003459	SLC25A16,	-	chr10	70246900	70253327	0.764308	-0.387774	0.0896862	0.318251
hsa_circ_0001317	APPL1,	+	chr3	57276883	57282379	0.0884765	-3.49856	0	0
hsa_circ_0000257	NOLC1,	+	chr10	103916775	103917971	0.789979	-0.340114	0.114854	0.426567
novel_circRNA140	n/a	+	chr2	24778883	24807429	0.219801	-2.18573	1.47457e-05	1.17304e-05
hsa_circ_0024037	MRE11A,	-	chr11	94178975	94180604	0.722841	-0.46825	0.0652708	0.218309
hsa_circ_0003054	ATXN10,	+	chr22	46085591	46114373	0.643475	-0.636045	0.0782511	0.270889
hsa_circ_0005267	GPATCH2L,	+	chr14	76633005	76647192	0.731357	-0.451351	0.0825929	0.288786
hsa_circ_0002968	FAM21B,	+	chr10	49609654	49618211	0.255776	-1.96704	2.86147e-05	2.5363e-05
novel_circRNA19	RHCG,	-	chr15	90026297	90030216	0.00312191	-8.32335	0	0
hsa_circ_0001747	MKLN1,	+	chr7	131071878	131084192	0.357303	-1.48478	0.000829971	0.00129859
novel_circRNA115	LACTB2,	-	chr8	71550049	71553285	0.688731	-0.537988	0.0728465	0.248795
hsa_circ_0003327	LRWD1,	+	chr7	102106263	102106717	2.84618	1.50903	0.00030313	0.000393761
hsa_circ_0003914	TP53BP2,	-	chr1	223991875	223994649	1.21085	0.276022	0.117067	0.436392
hsa_circ_0004586	ITGB3BP,	-	chr1	63944434	63974241	0.369906	-1.43477	0.00209701	0.00385486
hsa_circ_0008225	ZMYND11,	+	chr10	225933	267296	0.234291	-2.09363	5.37719e-05	5.26282e-05
hsa_circ_0004628	SCMH1,	-	chr1	41578954	41582682	0.963142	-0.054179	0.210687	0.895182
hsa_circ_0000592	MGA,	+	chr15	41988272	41991357	0.763577	-0.389154	0.110012	0.405331
hsa_circ_0051449	MARK4,	+	chr19	45766370	45769539	0.605593	-0.72358	0.00676484	0.0152213
hsa_circ_0001904	EHMT1,	+	chr9	140646782	140652463	0.840149	-0.251283	0.133352	0.510115
hsa_circ_0006471	ECSIT,	-	chr19	11623870	11625036	0.519365	-0.94518	0.00790613	0.0182747
hsa_circ_0006727	SLC25A43,	+	chrX	118544152	118560317	0.318945	-1.64862	0.000149158	0.000169932
novel_circRNA100	n/a	+	chrX	131415122	131417060	0.313087	-1.67536	0.00760238	0.0174374
hsa_circ_0003296	STK39,	-	chr2	168986050	168997268	0.278207	-1.84577	0.000222246	0.000272652
hsa_circ_0008802	SLC11A2,	-	chr12	51402258	51404549	0.452365	-1.14444	0.014664	0.037679
hsa_circ_0014614	DAP3,	+	chr1	155695172	155695810	0.493185	-1.0198	0.0292777	0.0849166
hsa_circ_0001202	CECR7,	+	chr22	17525762	17528316	0.651513	-0.618135	0.0660034	0.221198
hsa_circ_0006870	PKP4,	+	chr2	159389691	159459616	0.653665	-0.613376	0.0527629	0.170054
hsa_circ_0036429	HMG20A,	+	chr15	77759436	77764156	0.327266	-1.61146	0.000193829	0.000231437
hsa_circ_0006670	SIPA1L3,	+	chr19	38631823	38633350	0.618322	-0.69357	0.0295069	0.0857403
hsa_circ_0002599	FUK,	+	chr16	70497071	70497677	0.549692	-0.863304	0.0137301	0.0348824
hsa_circ_0030389	n/a	-	chr13	64576517	64608670	63.6628	5.99238	0	0
novel_circRNA69	COMMD1,	+	chr2	62227835	62228117	0.669735	-0.578339	0.0427799	0.132809
hsa_circ_0061774	BACE2,	+	chr21	42598192	42629253	0.0912736	-3.45366	0	0
hsa_circ_0003045	SMEK1,	-	chr14	91947919	91952074	0.231748	-2.10937	0.000107373	0.00011667
hsa_circ_0004791	PHKB,	+	chr16	47531309	47581459	0.363893	-1.45842	0.00179966	0.00321793
hsa_circ_0007084	MLLT10,	+	chr10	22002700	22016857	0.404402	-1.30614	0.00312508	0.00614704
hsa_circ_0005562	ARHGEF10L,	+	chr1	17907047	17914974	0.834162	-0.2616	0.105168	0.384706
hsa_circ_0003912	DBP,	-	chr19	49136700	49136912	0.177134	-2.49709	2.04843e-05	1.74371e-05
hsa_circ_0003949	PTN,	-	chr7	136935976	136939721	0.0146547	-6.09249	0	0
hsa_circ_0007342	CCDC102B,	+	chr18	66564455	66564919	0.437121	-1.1939	0.00579729	0.0127028
novel_circRNA276	CCDC90B,	-	chr11	82984689	82989872	0.247494	-2.01454	0.000278404	0.000356984
hsa_circ_0004779	RHEB,	-	chr7	151181822	151195266	0.515043	-0.957234	0.0084097	0.0196538
hsa_circ_0007460	GOSR1,	+	chr17	28811231	28819771	0.393615	-1.34514	0.0018931	0.00341354
hsa_circ_0001367	KLHL24,	+	chr3	183361267	183369064	0.171495	-2.54376	1.90081e-05	1.58519e-05
hsa_circ_0004777	SOX13,	+	chr1	204082042	204083733	0.160932	-2.63548	0	0
novel_circRNA442	TNS4,	-	chr17	38652238	38652772	0.771585	-0.374102	0.109849	0.404503
hsa_circ_0007439	PPP1CB,	+	chr2	29006772	29011675	0.773578	-0.370382	0.116459	0.433833
hsa_circ_0002564	PSEN1,	+	chr14	73614502	73640415	0.810314	-0.303447	0.0983623	0.354953
hsa_circ_0002802	ZNF124,	-	chr1	247302017	247323115	0.904109	-0.145431	0.184093	0.757674
hsa_circ_0008620	AGGF1,	+	chr5	76342171	76344097	0.279352	-1.83984	8.43621e-05	8.75024e-05
hsa_circ_0047880	TNFRSF11A,	+	chr18	60015400	60017170	0.378247	-1.4026	0.00181742	0.00325471
hsa_circ_0009156	C15orf38-AP3S2,AP3S2,	-	chr15	90414706	90432372	0.818592	-0.288783	0.12582	0.475664
hsa_circ_0037096	PCSK6,	-	chr15	101906400	101910728	0.467267	-1.09768	0.0111569	0.0273714
hsa_circ_0001098	BARD1,	-	chr2	215632205	215646233	0.237117	-2.07633	0.000343318	0.000457168
hsa_circ_0008870	MAPK1,	-	chr22	22160138	22162135	0.522241	-0.937213	0.00594214	0.0130727
hsa_circ_0001472	NIPBL,	+	chr5	36953719	36976504	0.470204	-1.08864	0.0138106	0.0351195
hsa_circ_0008086	CDKAL1,	+	chr6	20781375	20846409	0.45931	-1.12246	0.0161044	0.0421083
hsa_circ_0002553	WDR20,	+	chr14	102661274	102676199	0.290952	-1.78115	0.00188462	0.00339642
hsa_circ_0007493	USP34,	-	chr2	61505299	61508377	0.63184	-0.662368	0.0433592	0.134884
hsa_circ_0027093	PTGES3,	-	chr12	57064058	57066849	0.55692	-0.844457	0.0136683	0.0347083
hsa_circ_0000727	ANKRD11,	-	chr16	89484691	89497734	0.668858	-0.580228	0.0343033	0.102453
hsa_circ_0000057	TRIT1,	-	chr1	40319641	40323089	0.578186	-0.790394	0.0272619	0.0779919
hsa_circ_0046843	ANKRD12,	+	chr18	9195548	9221997	0.126115	-2.98719	5.36066e-07	3.17038e-07
hsa_circ_0019146	CPEB3,	-	chr10	93902785	93940776	0.0934709	-3.41934	0	0
hsa_circ_0000842	RPRD1A,	-	chr18	33606862	33613800	0.275743	-1.8586	0.000829048	0.00129668
hsa_circ_0004033	ADPGK,	-	chr15	73052747	73067438	0.928872	-0.106448	0.196444	0.819656
hsa_circ_0002985	XRN2,	+	chr20	21321358	21327188	0.769164	-0.378638	0.0804491	0.279737
novel_circRNA363	FUT8,	+	chr14	65922338	65924925	0.344475	-1.53753	0.0122252	0.0304759
hsa_circ_0005633	YME1L1,	-	chr10	27431315	27434519	0.393423	-1.34585	0.00604758	0.013334
hsa_circ_0006427	BCAR3,	-	chr1	94032835	94033408	1.20487	0.26888	0.153078	0.60327
hsa_circ_0006032	RABGEF1,	+	chr7	66236869	66240380	0.91844	-0.122743	0.17812	0.726121
hsa_circ_0001709	GBAS,	+	chr7	56049902	56051561	0.460259	-1.11948	0.0146409	0.0376054
hsa_circ_0000399	KANSL2,	-	chr12	49053687	49054402	0.484394	-1.04575	0.00953511	0.0227164
hsa_circ_0003823	CEP70,	-	chr3	138289159	138291826	0.573756	-0.801491	0.104726	0.382827
hsa_circ_0048259	ADAMTSL5,	-	chr19	1510148	1510916	0.359201	-1.47714	0.00606284	0.0133726
hsa_circ_0005576	CDC42,	+	chr1	22404921	22413359	0.329863	-1.60006	0.001292	0.0021828
hsa_circ_0004089	SNRK,	+	chr3	43341245	43345284	0.163519	-2.61247	1.52613e-06	9.51113e-07
hsa_circ_0006936	PCMT1,	+	chr6	150092297	150094305	0.765229	-0.386036	0.0933991	0.333751
hsa_circ_0008343	ARIH2,	+	chr3	49016914	49017929	0.4222	-1.244	0.00654959	0.0146376
hsa_circ_0006153	BRF1,	-	chr14	105692405	105693097	1.08204	0.113757	0.174577	0.708102
hsa_circ_0000234	CUL2,	-	chr10	35349801	35360267	0.485925	-1.04119	0.0096912	0.0231593
hsa_circ_0003644	PRRC2C,	+	chr1	171492359	171496983	1.16109	0.215487	0.154046	0.607891
hsa_circ_0005695	SLC30A6,	+	chr2	32399131	32409407	0.73591	-0.442398	0.0791743	0.274589
hsa_circ_0001103	SERPINE2,	-	chr2	224862831	224866639	0.238165	-2.06997	0.000257652	0.000325281
hsa_circ_0001707	ABCA13,	+	chr7	48541721	48542148	5.92091	2.56582	0.000321193	0.000421977
hsa_circ_0006837	RERE,	-	chr1	8555122	8617582	0.23032	-2.11829	6.40399e-05	6.40416e-05
hsa_circ_0009964	VPS13D,	+	chr1	12335881	12338095	0.0682838	-3.87231	0	0
hsa_circ_0004958	PPM1D,	+	chr17	58711213	58725443	0.461966	-1.11414	0.00675847	0.0152035
hsa_circ_0004470	MYH9,	-	chr22	36737414	36745300	1.0364	0.0515809	0.211621	0.900322
hsa_circ_0001158	DHX35,	+	chr20	37612341	37623523	0.831303	-0.266554	0.138059	0.531976
hsa_circ_0002570	FAM73A,	+	chr1	78267015	78280916	0.312524	-1.67796	0.00044558	0.000622979
hsa_circ_0008360	XPNPEP3,	+	chr22	41277773	41278181	0.877775	-0.188076	0.169875	0.684265
hsa_circ_0074828	RNF145,	-	chr5	158621723	158630664	0.800892	-0.320321	0.110012	0.405309
hsa_circ_0003341	GIGYF2,	+	chr2	233612324	233626146	0.476894	-1.06826	0.0103672	0.0251087
novel_circRNA41	CHD9,	+	chr16	53175090	53191453	0.0792071	-3.65823	0	0
hsa_circ_0002634	ATXN7,	+	chr3	63884074	63938159	0.241252	-2.05139	5.36066e-07	3.17038e-07
hsa_circ_0009142	CAP1,	+	chr1	40529898	40530231	0.323259	-1.62924	0.00121992	0.00204045
hsa_circ_0005410	CLUAP1,	+	chr16	3586121	3586994	0.165319	-2.59668	0	0
hsa_circ_0004260	ARHGAP17,	-	chr16	24979671	24981901	0.323198	-1.62951	0.000255339	0.000321159
hsa_circ_0006893	PHC3,	-	chr3	169831147	169840532	0.27928	-1.84021	0.000213522	0.000259971
hsa_circ_0000852	WDR7,	+	chr18	54423813	54426184	0.156556	-2.67525	1.04216e-06	6.34075e-07
hsa_circ_0007739	EPRS,	-	chr1	220179447	220180680	0.487666	-1.03604	0.0160558	0.0419457
hsa_circ_0008255	ABCC1,	+	chr16	16200594	16205439	0.533768	-0.905715	0.0185163	0.0495181
hsa_circ_0005762	WDPCP,	-	chr2	63711737	63720074	0.635408	-0.654245	0.0576756	0.188703
hsa_circ_0069982	MTHFD2L,	+	chr4	75040222	75091111	0.258854	-1.94979	0.000392047	0.000534525
hsa_circ_0006776	TTC28,	-	chr22	28910744	28915308	0.741744	-0.431007	0.0976025	0.351727
hsa_circ_0004920	PIKFYVE,	+	chr2	209150449	209153542	1.02823	0.0401635	0.214399	0.916263
hsa_circ_0020506	GLRX3,	+	chr10	131964770	131969900	0.404018	-1.30751	0.00382349	0.00778359
hsa_circ_0005885	n/a	+	chr7	32852368	32860353	0.244306	-2.03324	0.000168885	0.000196563
hsa_circ_0005309	BRF1,	-	chr14	105718843	105739231	1.65745	0.728968	0.0175725	0.046654
hsa_circ_0008156	ITPA,	+	chr20	3199162	3199640	1.07763	0.107868	0.181463	0.743813
hsa_circ_0031446	STRN3,	-	chr14	31404368	31425448	0.232845	-2.10256	0.000153885	0.000175956
hsa_circ_0002198	PDE7B,	+	chr6	136472297	136476896	0.324804	-1.62236	0.0116651	0.0288602
hsa_circ_0028094	USP30,	+	chr12	109509416	109511337	0.624744	-0.678663	0.0421102	0.130386
hsa_circ_0074229	UBE2D2,	+	chr5	138994170	139003046	0.262748	-1.92825	1.52329e-05	1.23645e-05
hsa_circ_0007648	ZNF142,	-	chr2	219520872	219521186	0.653398	-0.613965	0.0216205	0.0593323
hsa_circ_0007097	DDX50,	+	chr10	70696691	70703013	0.568828	-0.813934	0.0332374	0.0988003
hsa_circ_0029069	CLIP1,	-	chr12	122825299	122826244	0.133111	-2.9093	1.99457e-06	1.26815e-06
hsa_circ_0004412	PRRC2C,	+	chr1	171537385	171544267	0.381583	-1.38993	0.000561896	0.000816372
hsa_circ_0006681	TBC1D14,	+	chr4	6995910	7002978	0.582874	-0.778744	0.0189268	0.0508383
hsa_circ_0000604	SLTM,	-	chr15	59179173	59179739	0.378407	-1.40199	0.000273791	0.00035001
hsa_circ_0004887	AURKA,	-	chr20	54956488	54959380	1.43167	0.517695	0.0597336	0.196601
hsa_circ_0006188	GDAP2,	-	chr1	118454615	118461358	0.604718	-0.725665	0.0525723	0.169353
hsa_circ_0006385	EIF3D,	-	chr22	36914809	36915584	0.504149	-0.988079	0.00416439	0.00861233
novel_circRNA619	SLCO4A1,	+	chr20	61291763	61292527	0.855863	-0.224549	0.179066	0.731336
hsa_circ_0004640	ZC3H18,	+	chr16	88675341	88677944	0.784169	-0.350763	0.0889085	0.31495
hsa_circ_0013953	CHD1L,	+	chr1	146747016	146757164	0.534517	-0.903693	0.0269741	0.0770639
hsa_circ_0001849	UBAP2,	-	chr9	33960823	33963789	0.365582	-1.45173	0.00495622	0.0105795
hsa_circ_0004479	SPPL3,	-	chr12	121220457	121229360	0.229896	-2.12094	2.04843e-05	1.74371e-05
hsa_circ_0000023	HP1BP3,	-	chr1	21076215	21100103	0.355143	-1.49353	0.000956883	0.00153129
hsa_circ_0004826	UTRN,	+	chr6	144808683	144814592	0.154109	-2.69798	4.681e-06	3.17038e-06
hsa_circ_0027491	MDM2,	+	chr12	69210591	69218431	0.536717	-0.897767	0.0186299	0.049877
novel_circRNA210	LMO7,	+	chr13	76195898	76301234	0.284668	-1.81265	4.98996e-05	4.81897e-05
hsa_circ_0005253	CUX1,	+	chr7	101801839	101821937	1.96442	0.974103	0.000310816	0.000405808
hsa_circ_0004834	TSNAX,TSNAX-DISC1,	+	chr1	231672958	231678357	1.02078	0.029672	0.220191	0.949142
hsa_circ_0002318	C9orf91,	+	chr9	117399269	117401006	2.12385	1.08668	0.0033097	0.00657885
hsa_circ_0032812	NRXN3,	+	chr14	80163972	80271533	0.123434	-3.01819	0	0
novel_circRNA57	ZNF91,	-	chr19	23556543	23557566	0.320147	-1.64319	0.00204547	0.00374453
hsa_circ_0000606	NARG2,	-	chr15	60734614	60737990	0.269264	-1.89291	0.000355947	0.000477776
hsa_circ_0000053	STK40,	-	chr1	36826821	36828257	0.520915	-0.940879	0.0103855	0.0251588
hsa_circ_0042103	MYOCD,	+	chr17	12608444	12626325	0.0171084	-5.86915	0	0
hsa_circ_0053394	MEMO1,	-	chr2	32142994	32168452	0.229736	-2.12195	3.22528e-05	2.91675e-05
hsa_circ_0071174	LRBA,	-	chr4	151656409	151729550	0.291611	-1.77788	0.000765555	0.00117875
hsa_circ_0000290	PDHX,	+	chr11	34991685	35006275	0.318833	-1.64913	0.000117963	0.000129351
hsa_circ_0001486	GPBP1,	+	chr5	56526672	56527148	0.294891	-1.76174	0.000642687	0.000956502
hsa_circ_0007429	RREB1,	+	chr6	7181356	7189555	0.281434	-1.82913	0.000435739	0.00060681
hsa_circ_0001922	HUWE1,	-	chrX	53672262	53681075	0.593425	-0.752862	0.0376285	0.114137
hsa_circ_0075504	SLC22A23,	-	chr6	3410421	3416089	0.296212	-1.7553	0.000709196	0.00107951
hsa_circ_0030253	SETDB2,	+	chr13	50025688	50026045	0.203357	-2.29792	7.46043e-05	7.5772e-05
hsa_circ_0007129	GCN1L1,	-	chr12	120612964	120614020	0.480419	-1.05763	0.0168136	0.0443158
hsa_circ_0005036	ETFA,	-	chr15	76576097	76585041	0.346132	-1.53061	0.00101406	0.0016413
hsa_circ_0008015	SLC20A2,	-	chr8	42317413	42323435	0.4871	-1.03771	0.013766	0.0349908
hsa_circ_0002474	PDE5A,	-	chr4	120517677	120528452	0.033834	-4.88538	0	0
hsa_circ_0008284	EEF2K,	+	chr16	22260075	22262643	0.849737	-0.234912	0.151177	0.594166
hsa_circ_0000983	n/a	+	chr2	24786772	24807429	0.143229	-2.8036	0	0
hsa_circ_0003333	MCTP2,	+	chr15	94983404	95001475	0.839136	-0.253024	0.142006	0.550642
hsa_circ_0000362	CBL,	+	chr11	119144577	119145663	0.515027	-0.95728	0.0144839	0.037134
hsa_circ_0029803	CDK8,	+	chr13	26911703	26928017	0.474218	-1.07638	0.0116605	0.0288473
hsa_circ_0004270	SLC25A24,	-	chr1	108690900	108703915	0.148518	-2.75129	0	0
hsa_circ_0000657	MCTP2,	+	chr15	94841429	94841959	1.08771	0.121288	0.205493	0.867375
hsa_circ_0012634	TMEM59,	-	chr1	54506428	54509198	0.165585	-2.59435	0	0
hsa_circ_0005735	EIF4G3,	-	chr1	21415630	21437876	0.803511	-0.31561	0.126021	0.476598
novel_circRNA361	UBE2Q2P1,	-	chr15	85081762	85098301	0.200046	-2.32159	2.57735e-05	2.25097e-05
hsa_circ_0002503	n/a	+	chr8	72964773	72988862	1.21097	0.276167	0.142305	0.552018
hsa_circ_0003856	PDE8A,	+	chr15	85657103	85658718	0.254627	-1.97354	0.000169622	0.000197514
hsa_circ_0007710	n/a	-	chr4	140037802	140060651	0.150962	-2.72774	0	0
hsa_circ_0008120	ABCC1,	+	chr16	16180680	16184445	1.0243	0.0346389	0.217746	0.935201
hsa_circ_0005249	GAPVD1,	+	chr9	128103455	128109220	0.734971	-0.44424	0.0931277	0.332691
hsa_circ_0050463	LSM14A,	+	chr19	34706028	34706566	0.480206	-1.05828	0.00900487	0.0212891
hsa_circ_0023984	NOX4,	-	chr11	89133184	89135710	6.74185	2.75314	7.55511e-06	5.38964e-06
hsa_circ_0004874	SNX25,	+	chr4	186168447	186188309	0.488892	-1.03241	0.0161443	0.0422481
hsa_circ_0008297	DDX3Y,	+	chrY	15021270	15024974	0.202802	-2.30185	0.00435043	0.00907647
novel_circRNA986	GTF3C2,	-	chr2	27573180	27573499	0.841018	-0.249792	0.139052	0.536647
hsa_circ_0001190	DYRK1A,	+	chr21	38792600	38794168	0.23517	-2.08822	0.00115623	0.00191522
hsa_circ_0006208	NPAT,	-	chr11	108046972	108047817	0.320991	-1.6394	0.000794527	0.00123137
hsa_circ_0062939	DEPDC5,	+	chr22	32154531	32164849	0.54841	-0.866673	0.00560336	0.0122189
hsa_circ_0009012	PMS2L2,SPDYE8P,LOC100093631,GTF2IP1,STX1A,	-	chr7	73114707	73115261	0.771814	-0.373674	0.117311	0.43743
hsa_circ_0005145	FAM105B,	+	chr5	14673750	14681716	0.564306	-0.825451	0.0176331	0.0468366
hsa_circ_0006731	C3orf58,	+	chr3	143704384	143708679	0.828786	-0.270929	0.151819	0.597301
hsa_circ_0006999	TIPARP,	+	chr3	156411808	156413814	0.929849	-0.104931	0.193445	0.804564
hsa_circ_0008339	KIAA0907,	-	chr1	155896466	155896947	0.769058	-0.378835	0.110671	0.408311
hsa_circ_0008298	UGGT1,	+	chr2	128922303	128928858	1.38359	0.468416	0.0707361	0.240218
hsa_circ_0009154	UBE2K,	+	chr4	39739039	39757359	0.637921	-0.64855	0.0286622	0.0827864
hsa_circ_0087234	PCSK5,	+	chr9	78682870	78722267	0.197675	-2.3388	3.47023e-05	3.20208e-05
hsa_circ_0004543	NOL12,	+	chr22	38083916	38084999	1.10687	0.146491	0.175028	0.710321
hsa_circ_0004913	TEX2,	-	chr17	62248459	62265775	0.860045	-0.217516	0.156771	0.621726
hsa_circ_0066147	SFMBT1,	-	chr3	52960046	52962357	0.345465	-1.53339	0.00143677	0.00247131
hsa_circ_0002563	KIF2C,	+	chr1	45223227	45223812	2.29535	1.19871	0.00710645	0.0161236
hsa_circ_0003039	ATF6,	+	chr1	161748033	161753886	0.533923	-0.905296	0.00692373	0.0156411
hsa_circ_0000184	KCTD3,	+	chr1	215749243	215752480	0.317285	-1.65615	0.00113178	0.00186862
hsa_circ_0007132	ATXN1,	-	chr6	16326624	16328701	0.569068	-0.813328	0.0269035	0.0768252
hsa_circ_0050954	SARS2,	-	chr19	39408363	39409453	0.571523	-0.807117	0.0267655	0.0763791
hsa_circ_0007750	RABGGTA,	-	chr14	24735635	24737825	0.277535	-1.84926	0.000379246	0.000514869
hsa_circ_0003073	ITCH,	+	chr20	33077070	33080402	1.3272	0.408388	0.098095	0.353759
hsa_circ_0000504	TUBGCP3,	-	chr13	113170753	113181798	0.442766	-1.17538	0.00877832	0.0206731
hsa_circ_0006500	DMXL1,	+	chr5	118576113	118580271	0.155998	-2.6804	9.55314e-06	6.97483e-06
novel_circRNA48434	n/a	-	chr21	18619179	18632376	29.921	4.90309	0	0
hsa_circ_0004224	CPEB3,	-	chr10	93841076	93851701	0.171724	-2.54184	1.04216e-06	6.34075e-07
hsa_circ_0006595	ST3GAL3,	+	chr1	44386075	44386600	1.05853	0.0820652	0.201703	0.84735
hsa_circ_0077096	SENP6,	+	chr6	76412360	76421132	0.14262	-2.80975	1.52613e-06	9.51113e-07
hsa_circ_0069285	LCORL,	-	chr4	17963525	17974508	0.824634	-0.278174	0.124019	0.467383
novel_circRNA22374	ABCA13,	+	chr7	48450116	48452180	5.63348	2.49403	0.00101987	0.0016524
hsa_circ_0000707	CBFB,	+	chr16	67070541	67116242	1.63631	0.710445	0.0346569	0.103684
hsa_circ_0003692	FNDC3B,	+	chr3	171969049	172028671	0.451682	-1.14662	0.0145814	0.0374203
hsa_circ_0004075	FNBP4,	-	chr11	47774467	47776216	0.642074	-0.639188	0.040257	0.123663
novel_circRNA83	CPNE3,	+	chr8	87540763	87544808	0.173616	-2.52603	1.62333e-05	1.33156e-05
hsa_circ_0004949	PUM1,	-	chr1	31478699	31479949	2.14289	1.09956	0.00275991	0.00532465
hsa_circ_0005761	VPS13C,	-	chr15	62325639	62336454	1.64645	0.719357	0.0259607	0.0736339
hsa_circ_0058733	GIGYF2,	+	chr2	233651859	233660931	0.168518	-2.56903	8.39971e-05	8.68683e-05
hsa_circ_0000051	ZMYM4,	+	chr1	35846859	35854683	0.125317	-2.99635	1.52613e-06	9.51113e-07
novel_circRNA164	UTRN,	+	chr6	144858717	144864006	0.254964	-1.97164	2.04843e-05	1.74371e-05
hsa_circ_0006716	UBE2D2,	+	chr5	138994170	138994551	0.283451	-1.81883	0.000582002	0.000853148
hsa_circ_0007541	USP13,	+	chr3	179481789	179483636	0.779343	-0.35967	0.115844	0.431158
hsa_circ_0003500	PTBP3,	-	chr9	115030328	115060196	0.725607	-0.46274	0.10345	0.377177
hsa_circ_0001110	PSMD1,	+	chr2	231940224	231951895	0.314691	-1.66799	0.00277356	0.00535667
hsa_circ_0008699	ZNF516,	-	chr18	74153200	74155167	0.352706	-1.50346	0.00118596	0.00197578
hsa_circ_0000372	APLP2,	+	chr11	129979323	129980556	1.17072	0.227399	0.159634	0.635022
hsa_circ_0070997	MGST2,	+	chr4	140624608	140625350	0.127707	-2.9691	0	0
novel_circRNA146	SRP72,	+	chr4	57344544	57349436	0.288017	-1.79578	0.000241799	0.000300552
hsa_circ_0002642	SP3,	-	chr2	174819600	174820960	0.282577	-1.82329	0.00186578	0.00335679
hsa_circ_0007092	REV1,	-	chr2	100065797	100081447	0.606901	-0.720466	0.0486765	0.154824
hsa_circ_0002857	TPCN1,	+	chr12	113705647	113707650	0.350299	-1.51334	0.000189729	0.000225414
novel_circRNA236	PSD3,	-	chr8	18725183	18730243	0.694469	-0.526017	0.0780539	0.270066
hsa_circ_0083196	ESYT2,	-	chr7	158528193	158531812	0.333411	-1.58463	0.00127885	0.00215776
hsa_circ_0000042	EPB41,	+	chr1	29362337	29365938	0.495427	-1.01325	0.0129126	0.0324805
hsa_circ_0003805	TRAPPC8,	-	chr18	29412046	29419420	0.268315	-1.898	3.90543e-05	3.67764e-05
hsa_circ_0013222	GCLM,	-	chr1	94360169	94363454	0.696432	-0.521946	0.0927947	0.331283
hsa_circ_0000179	DTL,	+	chr1	212218001	212220759	3.52346	1.81699	0.000167882	0.000194978
hsa_circ_0001235	RANGAP1,	-	chr22	41670603	41677086	0.936837	-0.0941303	0.195438	0.814583
hsa_circ_0008304	TFDP2,	-	chr3	141811902	141820683	0.205176	-2.28507	2.08229e-05	1.77541e-05
hsa_circ_0001387	WHSC1,	+	chr4	1902352	1936989	1.48331	0.568819	0.0797945	0.277059
novel_circRNA355	SLC5A6,	-	chr2	27430506	27435014	1.52267	0.606603	0.0623714	0.20674
hsa_circ_0003113	RYK,	-	chr3	133876964	133914026	0.406168	-1.29985	0.0111244	0.0272703
hsa_circ_0007635	PSME3,	+	chr17	40990747	40991397	0.576698	-0.794113	0.0284104	0.0819533
hsa_circ_0004213	TANC1,	+	chr2	160005652	160007067	0.419022	-1.2549	0.00462805	0.00976064
hsa_circ_0004709	ZMYM4,	+	chr1	35879572	35881315	0.490531	-1.02758	0.0137493	0.0349369
hsa_circ_0003066	PTK2,	-	chr8	141799572	141813749	0.738599	-0.437137	0.102235	0.371884
novel_circRNA293	CEP89,	-	chr19	33406242	33409245	0.804374	-0.314061	0.125126	0.472436
hsa_circ_0066535	EIF4E3,	-	chr3	71739160	71748859	0.207843	-2.26643	5.36066e-07	3.17038e-07
hsa_circ_0007613	PRRC2B,	+	chr9	134330462	134334743	0.934201	-0.0981958	0.197367	0.824421
hsa_circ_0003123	TYW1B,	-	chr7	72193789	72209578	0.291197	-1.77993	0.00193526	0.00350453
hsa_circ_0000213	UPF2,	-	chr10	12039670	12056183	0.461895	-1.11436	0.0144631	0.0370766
hsa_circ_0000166	C1orf27,	+	chr1	186375214	186388209	0.242093	-2.04637	1.88088e-05	1.55348e-05
novel_circRNA9164	CEP128,	-	chr14	81362061	81372425	0.997608	-0.00345449	0.228235	0.993791
hsa_circ_0003704	USP31,	-	chr16	23091266	23093878	0.860033	-0.217537	0.159216	0.633117
hsa_circ_0002317	n/a	+	chr16	21350241	21363459	0.264401	-1.9192	0.000408216	0.000560522
hsa_circ_0002458	PTPN12,	+	chr7	77210743	77221573	0.753302	-0.408699	0.0974541	0.351071
hsa_circ_0005667	ZNF124,	-	chr1	247320301	247323115	1.85646	0.892552	0.00481892	0.0102305
hsa_circ_0058051	BARD1,	-	chr2	215632205	215661841	0.28902	-1.79076	0.00213041	0.00392651
hsa_circ_0001946	n/a	+	chrX	139865339	139866824	3.90186	1.96416	0.000870816	0.00137309
hsa_circ_0004851	CAPRIN1,	+	chr11	34111725	34113603	0.16574	-2.593	5.36066e-07	3.17038e-07
hsa_circ_0003356	PPP5C,	+	chr19	46878860	46879831	0.97583	-0.0352978	0.215187	0.920877
hsa_circ_0006278	RDH11,	-	chr14	68151731	68157138	0.546139	-0.872661	0.0230618	0.0640375
hsa_circ_0006704	SNX5,	-	chr20	17933230	17934761	1.66406	0.73471	0.0159681	0.0416413
hsa_circ_0006365	TPST1,	+	chr7	65751497	65751696	0.676731	-0.563345	0.112875	0.417844
hsa_circ_0000973	MBOAT2,	-	chr2	9079949	9098771	0.35607	-1.48977	0.00505935	0.0108291
hsa_circ_0059685	n/a	+	chr20	25612793	25615463	0.459784	-1.12097	0.010653	0.0259188
hsa_circ_0002210	ZNF706,	-	chr8	102211422	102213971	0.201634	-2.31019	0.000143612	0.00016264
hsa_circ_0057163	MTX2,	+	chr2	177161587	177193640	0.299684	-1.73849	0.00426144	0.00885486
hsa_circ_0004419	R3HCC1L,	+	chr10	99915849	99923154	0.801857	-0.318583	0.118914	0.444461
hsa_circ_0008749	ZNF841,	-	chr19	52579296	52592255	0.474355	-1.07596	0.00430508	0.00896043
hsa_circ_0017310	CNST,	+	chr1	246754813	246755243	0.443642	-1.17253	0.00439955	0.00919599
hsa_circ_0002672	RABGAP1,	+	chr9	125751575	125752492	0.231256	-2.11244	1.62333e-05	1.33156e-05
hsa_circ_0002015	MMD,	-	chr17	53478829	53481229	1.32617	0.407265	0.107166	0.393157
hsa_circ_0007265	ARHGAP10,	+	chr4	148860975	148887990	0.0848043	-3.55972	0	0
hsa_circ_0006764	MTMR1,	+	chrX	149905066	149905920	0.465452	-1.10329	0.00641909	0.0143022
hsa_circ_0001421	SEC31A,	-	chr4	83799882	83803090	0.332104	-1.59029	0.000438047	0.000610931
hsa_circ_0006163	SPICE1,	-	chr3	113207791	113225452	0.563359	-0.827873	0.0370529	0.11212
hsa_circ_0003401	COG3,	+	chr13	46090277	46093229	0.260499	-1.94065	0.000257096	0.000324329
hsa_circ_0003947	UBXN2A,	+	chr2	24205765	24207701	0.557785	-0.842218	0.0226437	0.0626999
hsa_circ_0031250	PRMT5,	-	chr14	23395341	23396023	0.870635	-0.19986	0.155068	0.613083
hsa_circ_0008797	GSK3B,	-	chr3	119582265	119624699	0.629804	-0.667026	0.0258727	0.0733235
hsa_circ_0000412	XRCC6BP1,	+	chr12	58340777	58347472	0.224173	-2.15732	3.25189e-05	2.94845e-05
hsa_circ_0009117	RERE,	-	chr1	8555122	8674745	0.155753	-2.68267	0	0
hsa_circ_0024997	ERC1,	+	chr12	1399017	1481143	0.597024	-0.744139	0.0343334	0.102557
hsa_circ_0002664	PCCA,	+	chr13	100953713	100962162	0.664252	-0.590197	0.0636266	0.211702
hsa_circ_0081873	SYPL1,	-	chr7	105738135	105739728	0.522434	-0.936678	0.0208074	0.0566809
hsa_circ_0008192	PTBP3,	-	chr9	115024714	115060196	0.486507	-1.03947	0.0214722	0.0588453
hsa_circ_0002984	ARHGAP32,	-	chr11	128963515	128994789	0.502177	-0.993732	0.0139105	0.0354274
hsa_circ_0007328	DOT1L,	+	chr19	2213537	2214595	1.46339	0.54931	0.0382051	0.116161
hsa_circ_0006868	CWF19L2,	-	chr11	107260799	107289013	0.372229	-1.42574	0.000984186	0.00158329
hsa_circ_0067582	RASA2,	+	chr3	141231004	141259451	0.395039	-1.33994	0.0011153	0.00183755
hsa_circ_0008847	MBOAT2,	-	chr2	9028147	9098771	0.31903	-1.64824	0.0010942	0.00179507
novel_circRNA62	CRIM1,	+	chr2	36615114	36623930	0.197718	-2.33848	1.92764e-05	1.61689e-05
novel_circRNA144	STXBP4,	+	chr17	53108528	53124515	0.606408	-0.72164	0.0366515	0.110713
hsa_circ_0009065	BFAR,	+	chr16	14738130	14738466	0.727934	-0.45812	0.0650928	0.217642
hsa_circ_0009035	RACGAP1,	-	chr12	50385780	50386438	1.02673	0.0380622	0.217961	0.936427
hsa_circ_0005232	SLC8A1,	-	chr2	40655612	40657441	0.0571843	-4.12824	0	0
hsa_circ_0001493	ERBB2IP,	+	chr5	65284462	65310553	0.110968	-3.17178	0	0
hsa_circ_0002402	ECE1,	-	chr1	21599191	21616649	0.821264	-0.284082	0.113103	0.418878
hsa_circ_0007736	VPS53,	-	chr17	526772	530556	0.392193	-1.35037	0.00213041	0.00392746
hsa_circ_0042079	GAS7,	-	chr17	9843442	9850300	0.677344	-0.56204	0.0500752	0.159938
hsa_circ_0003559	XYLT1,	-	chr16	17352844	17353355	0.199734	-2.32385	3.35829e-06	2.21926e-06
hsa_circ_0079668	TAX1BP1,	+	chr7	27824781	27825108	0.260507	-1.94061	0.000124149	0.000137594
hsa_circ_0007945	AFF4,	-	chr5	132219031	132220811	0.544049	-0.878191	0.0102227	0.0246741
hsa_circ_0040929	ANKRD11,	-	chr16	89371613	89383486	0.971586	-0.0415863	0.21585	0.924652
hsa_circ_0018401	SGMS1,	-	chr10	52193235	52350007	0.254087	-1.9766	9.29211e-05	9.82817e-05
novel_circRNA37	COL21A1,	-	chr6	55966269	56006781	0.0279054	-5.16331	0	0
novel_circRNA78	IBTK,	-	chr6	82923943	82924546	0.187518	-2.4149	2.3148e-05	1.99734e-05
hsa_circ_0008679	n/a	+	chr10	32854485	32873232	0.155779	-2.68242	1.04216e-06	6.34075e-07
hsa_circ_0004321	ITPKC,	+	chr19	41242890	41243674	0.578329	-0.790037	0.0784154	0.271593
hsa_circ_0002406	TBC1D22A,	+	chr22	47370185	47433094	1.01152	0.0165289	0.223887	0.969407
hsa_circ_0002161	GSPT1,	-	chr16	11988810	11990642	0.884955	-0.176323	0.184475	0.7595
hsa_circ_0007608	ASH1L,	-	chr1	155340294	155340774	0.677132	-0.562491	0.0407579	0.125467
hsa_circ_0008801	CNPY3,	+	chr6	42902212	42903408	1.54052	0.62342	0.0323924	0.0958183
novel_circRNA249	C11orf80,	+	chr11	66526513	66529921	0.831015	-0.267053	0.146385	0.571486
hsa_circ_0058040	SPAG16,	+	chr2	214174782	214239843	0.10013	-3.32005	0	0
hsa_circ_0003497	WDPCP,	-	chr2	63660878	63667005	0.830248	-0.268386	0.146263	0.570929
hsa_circ_0038085	ABCC1,	+	chr16	16108347	16110478	0.44956	-1.15342	0.00786389	0.0181618
hsa_circ_0008435	CTDP1,	+	chr18	77488906	77496521	1.36247	0.446221	0.0819745	0.286193
hsa_circ_0000277	PDE3B,	+	chr11	14793482	14810788	1.01759	0.0251518	0.221703	0.957775
hsa_circ_0000941	MARK4,	+	chr19	45781180	45781873	0.300145	-1.73627	0.000148656	0.000169298
hsa_circ_0006919	AASS,	-	chr7	121753171	121773795	0.197757	-2.3382	2.95903e-06	1.90223e-06
novel_circRNA134	RAB21,	+	chr12	72163579	72167802	0.401058	-1.31812	0.00246148	0.0046576
hsa_circ_0008950	PKN1,	+	chr19	14568842	14569187	0.559202	-0.838558	0.0386862	0.117902
hsa_circ_0006528	PRELID2,	-	chr5	145197456	145205763	0.546838	-0.870814	0.0202769	0.0549864
hsa_circ_0002995	RBM41,	-	chrX	106331665	106332069	1.49004	0.575353	0.0520961	0.167566
hsa_circ_0007293	COPZ2,	-	chr17	46109521	46111310	1.17066	0.227316	0.149702	0.587278
hsa_circ_0077736	CEP85L,	-	chr6	118832460	118887479	0.0911303	-3.45593	0	0
novel_circRNA52	NPAS3,	+	chr14	33684387	33684793	0.13907	-2.84612	1.04216e-06	6.34075e-07
hsa_circ_0003275	ATP9B,	+	chr18	76953182	76974038	0.302254	-1.72617	0.000100598	0.000107793
hsa_circ_0005257	AEBP2,	+	chr12	19626181	19653155	0.298018	-1.74653	0.00123172	0.0020636
hsa_circ_0004476	ASXL2,	-	chr2	26022253	26029206	1.67455	0.743771	0.0235491	0.0656801
hsa_circ_0078373	SCAF8,	+	chr6	155108994	155114110	0.346373	-1.5296	0.00298927	0.00584395
novel_circRNA82	MIR3179-1,MIR3179-2,MIR3179-3,MIR3180-1,MIR3180-3,MIR3180-2,XYLT1,	-	chr16	17448955	17451907	0.183947	-2.44264	3.35829e-06	2.21926e-06
hsa_circ_0006702	IARS,	-	chr9	95018961	95032265	0.548759	-0.865756	0.0426219	0.132278
hsa_circ_0004299	ARPC1B,	+	chr7	98985661	98987635	1.48399	0.569477	0.0422322	0.130858
hsa_circ_0007706	USP14,	+	chr18	196636	199316	0.855759	-0.224724	0.141155	0.54656
hsa_circ_0004142	ALKBH5,	+	chr17	18110128	18111689	1.09896	0.136145	0.172668	0.698328
hsa_circ_0007528	PIGN,	-	chr18	59739905	59763183	0.13601	-2.87821	1.52613e-06	9.51113e-07
novel_circRNA137	PRDM2,	+	chr1	14042035	14075982	0.24717	-2.01642	0.000158197	0.00018198
hsa_circ_0070245	SEC31A,	-	chr4	83787960	83788469	0.697562	-0.519606	0.0687744	0.232158
hsa_circ_0005797	ATP2C1,	+	chr3	130649259	130660543	0.415969	-1.26545	0.00978137	0.0234072
hsa_circ_0006082	SMARCA2,	+	chr9	2191265	2192802	0.343293	-1.54249	0.000888184	0.00140416
hsa_circ_0002496	APPBP2,	-	chr17	58538023	58539422	0.629192	-0.668429	0.0305203	0.0892759
novel_circRNA105	MTMR10,	-	chr15	31266516	31269158	0.071507	-3.80577	0	0
hsa_circ_0008546	UBR1,	-	chr15	43242459	43258484	0.266296	-1.9089	0.000218061	0.000266312
hsa_circ_0002961	MTDH,	+	chr8	98698895	98703416	0.430607	-1.21555	0.00918413	0.0217608
hsa_circ_0008077	PRRG1,	+	chrX	37245851	37285253	0.0843615	-3.56727	0	0
hsa_circ_0008833	SAMD3,	-	chr6	130505247	130505768	0.151198	-2.72549	1.35181e-05	1.04622e-05
hsa_circ_0020093	ATRNL1,	+	chr10	116879948	116889297	0.0361681	-4.78914	0	0
hsa_circ_0024067	CEP57,	+	chr11	95546095	95546753	0.346268	-1.53004	0.000648993	0.000966965
hsa_circ_0005909	XPR1,	+	chr1	180793888	180794480	1.15791	0.211526	0.160846	0.640776
hsa_circ_0002579	LDLR,	+	chr19	11223953	11224438	0.346967	-1.52713	0.000949561	0.00151734
novel_circRNA179	SORBS1,	-	chr10	97141441	97170534	0.0340755	-4.87512	0	0
hsa_circ_0063534	RANGAP1,	-	chr22	41664100	41677086	1.09115	0.125851	0.182276	0.747874
hsa_circ_0079524	SNX13,	-	chr7	17929985	17937069	0.681323	-0.553589	0.0780664	0.27012
hsa_circ_0085362	TRPS1,	-	chr8	116599227	116635985	0.0705862	-3.82447	0	0
hsa_circ_0008534	PEX13,	+	chr2	61258553	61259248	0.407316	-1.29578	0.00448198	0.00940175
novel_circRNA283	DPY19L1,	-	chr7	35050079	35058208	0.681255	-0.553732	0.104249	0.380682
novel_circRNA324	MIR3179-1,MIR3179-3,MIR3179-2,MIR3180-3,MIR3180-1,MIR3180-2,MYH11,	-	chr16	15916412	15917268	0.0475314	-4.39497	0	0
novel_circRNA190	SRGAP2D,	-	chr1	153524494	153532853	0.310728	-1.68628	0.00474371	0.0100485
novel_circRNA123	YY1AP1,	-	chr1	155640110	155649303	0.266598	-1.90726	9.80571e-05	0.000104622
hsa_circ_0005775	KIAA1715,	-	chr2	176835491	176860374	0.468892	-1.09267	0.0168122	0.0443098
hsa_circ_0007003	CAST,	+	chr5	96058342	96066564	0.312393	-1.67857	0.000133817	0.000149642
novel_circRNA443	ABCC1,	+	chr16	16101672	16196574	0.0347981	-4.84485	0	0
hsa_circ_0004568	USP54,	-	chr10	75296026	75299351	0.283384	-1.81917	0.000265566	0.000337328
hsa_circ_0050277	ZNF626,	-	chr19	20828489	20829211	0.178574	-2.48541	0.000139569	0.000157251
hsa_circ_0000673	RSL1D1,	-	chr16	11940357	11940700	0.597319	-0.743427	0.0258153	0.073125
hsa_circ_0002301	HECTD1,	-	chr14	31596990	31602881	0.0870579	-3.52188	0	0
hsa_circ_0004417	n/a	+	chr1	219366423	219414650	0.120482	-3.05312	0	0
hsa_circ_0000628	ARIH1,	+	chr15	72810407	72848248	0.571331	-0.807601	0.0219353	0.0603732
hsa_circ_0004098	FBXW11,	-	chr5	171337575	171341409	0.396728	-1.33378	0.00827802	0.0192911
hsa_circ_0000563	BTBD7,	-	chr14	93760203	93762503	0.0696789	-3.84313	0	0
novel_circRNA107	SPATS2,	+	chr12	49880032	49884514	0.636753	-0.651195	0.0635293	0.211299
novel_circRNA184	SNX6,	-	chr14	35036891	35037219	0.531872	-0.91085	0.0249238	0.0702019
hsa_circ_0003315	GLG1,	-	chr16	74493579	74497377	0.26761	-1.9018	3.17849e-05	2.85334e-05
hsa_circ_0001932	ATRX,	-	chrX	76907603	76912143	0.417901	-1.25877	0.0123197	0.0307593
hsa_circ_0005029	EPT1,	+	chr2	26587169	26596497	0.332742	-1.58752	0.000149328	0.000170249
hsa_circ_0008549	OSBPL10,	-	chr3	31917924	31921322	0.220849	-2.17887	5.66669e-05	5.57986e-05
hsa_circ_0006099	ZNF133,	+	chr20	18278628	18287037	0.575637	-0.79677	0.0233968	0.0651775
hsa_circ_0035818	SNX1,	+	chr15	64410315	64415745	0.390726	-1.35577	0.00494302	0.0105466
hsa_circ_0001345	TRPC1,	+	chr3	142455220	142467302	0.852235	-0.230676	0.16877	0.678856
hsa_circ_0008153	USP3,	+	chr15	63845913	63855207	0.740708	-0.433023	0.0905888	0.32208
hsa_circ_0075402	GNB2L1,	-	chr5	180668491	180669345	0.786621	-0.34626	0.11431	0.4242
hsa_circ_0036629	PDE8A,	+	chr15	85657103	85664245	0.240529	-2.05572	0.000155375	0.000178175
hsa_circ_0002154	RIC8B,	+	chr12	107236366	107237725	0.403608	-1.30897	0.0049106	0.0104638
hsa_circ_0047378	RNF138,	+	chr18	29691716	29704808	0.141888	-2.81717	5.36066e-07	3.17038e-07
hsa_circ_0003184	EP300,	+	chr22	41531816	41536261	0.451446	-1.14737	0.0151616	0.0391903
hsa_circ_0002605	SPAG9,	-	chr17	49118861	49133843	0.818066	-0.28971	0.135845	0.521917
hsa_circ_0002194	RELL1,	-	chr4	37633006	37636745	0.715859	-0.482252	0.0762564	0.26275
hsa_circ_0006609	ANP32B,	+	chr9	100756912	100760960	0.653427	-0.613902	0.0591164	0.194161
hsa_circ_0007803	LZIC,	-	chr1	9991948	9995685	0.516693	-0.952621	0.0230986	0.0641649
hsa_circ_0006628	MICU1,	-	chr10	74322652	74326552	0.818385	-0.289148	0.122136	0.458968
novel_circRNA860	RPS6KB1,	+	chr17	58012553	58018304	0.463716	-1.10869	0.0045073	0.00946421
hsa_circ_0009133	MFSD8,	-	chr4	128842678	128861152	0.124271	-3.00843	0	0
hsa_circ_0001799	KIAA0146,	+	chr8	48612964	48614577	0.372194	-1.42587	0.00166249	0.00293196
hsa_circ_0049540	WDR83,	+	chr19	12783660	12784130	1.48099	0.566561	0.0693726	0.234542
hsa_circ_0003770	ARF3,	-	chr12	49333437	49334971	0.771645	-0.37399	0.140352	0.542697
novel_circRNA116	EPB41L4A,	-	chr5	111570330	111576507	0.0464336	-4.42868	0	0
hsa_circ_0088333	CNTRL,	+	chr9	123924133	123928458	0.244152	-2.03415	4.91399e-05	4.72386e-05
hsa_circ_0006417	n/a	+	chr11	65202523	65205128	1.54697	0.629449	0.0662763	0.222341
hsa_circ_0008568	n/a	-	chr14	35438375	35441270	0.338268	-1.56376	0.000311568	0.000407393
hsa_circ_0007786	PTK2,	-	chr8	141840570	141900868	0.256562	-1.96262	0.000450993	0.000631856
hsa_circ_0001308	NEK4,	-	chr3	52771601	52773650	0.363337	-1.46062	0.00399718	0.0082024
novel_circRNA2771	n/a	-	chr4	105439733	105440611	0.727476	-0.459029	0.139831	0.540353
hsa_circ_0046909	VAPA,	+	chr18	9931806	9950565	0.30783	-1.69979	0.000952738	0.001524
hsa_circ_0006286	YAP1,	+	chr11	102076623	102080295	0.359127	-1.47743	0.00425304	0.0088333
hsa_circ_0004269	EPT1,	+	chr2	26587169	26598016	0.274261	-1.86638	0.0015625	0.00272494
hsa_circ_0000572	PPP1R13B,	-	chr14	104219336	104220581	0.4585	-1.12501	0.00125267	0.00210545
hsa_circ_0040819	BANP,	+	chr16	88052033	88071617	2.06712	1.04762	0.00146639	0.00252996
hsa_circ_0000669	CARHSP1,	-	chr16	8952206	8953192	0.901592	-0.149453	0.173695	0.703445
hsa_circ_0025462	PRH1-PRR4,	-	chr12	11187380	11199787	0.56326	-0.828126	0.06725	0.226101
novel_circRNA965	n/a	-	chr3	28051960	28070094	5.71763	2.51542	0.000332603	0.000440048
hsa_circ_0003007	n/a	-	chr15	101104896	101105470	0.141617	-2.81994	0.000139569	0.000157251
hsa_circ_0008585	BIRC6,	+	chr2	32832521	32836649	0.491383	-1.02508	0.0173428	0.0459384
hsa_circ_0002532	n/a	+	chrX	64295353	64295792	0.163382	-2.61368	5.86152e-06	4.12149e-06
novel_circRNA187	CLIP1,	-	chr12	122773035	122801402	0.737863	-0.438575	0.104438	0.381443
hsa_circ_0066875	TIMMDC1,	+	chr3	119222378	119232566	0.080361	-3.63736	0	0
hsa_circ_0003119	EIF3M,	+	chr11	32611092	32617593	0.566403	-0.820099	0.0177443	0.0471936
hsa_circ_0008059	ELMOD3,	+	chr2	85595808	85596953	0.516543	-0.953041	0.0158643	0.0413246
hsa_circ_0002906	UBR2,	+	chr6	42630995	42633983	0.292458	-1.7737	0.000351584	0.000470801
hsa_circ_0003131	STK38,	-	chr6	36492117	36507984	0.38504	-1.37692	0.00220163	0.00408249
novel_circRNA441	LUC7L3,	+	chr17	48814320	48819092	0.311729	-1.68164	0.000121594	0.000134107
hsa_circ_0008274	UGGT2,	-	chr13	96485180	96489456	0.704093	-0.506162	0.0916578	0.326578
hsa_circ_0007619	LARP1B,	+	chr4	128995614	129003460	0.20795	-2.26569	2.77233e-05	2.44119e-05
novel_circRNA60	KIAA2026,	-	chr9	5968018	5988545	0.113866	-3.13459	5.36066e-07	3.17038e-07
novel_circRNA278	ANK3,	-	chr10	61844359	61845011	0.100714	-3.31166	0	0
hsa_circ_0007632	RBM39,	-	chr20	34312491	34313077	0.897289	-0.156355	0.180433	0.738602
hsa_circ_0006345	RCL1,	+	chr9	4823547	4827033	0.471739	-1.08394	0.00900837	0.0212995
hsa_circ_0008998	KIAA0907,	-	chr1	155891165	155891709	0.521864	-0.938255	0.021734	0.0596769
hsa_circ_0005476	TMEM161B,	-	chr5	87516379	87541609	0.0956912	-3.38547	0	0
hsa_circ_0003972	FAM120A,	+	chr9	96238537	96261168	0.793668	-0.333392	0.130418	0.496657
hsa_circ_0004271	COPG1,	+	chr3	128984391	128985942	1.26918	0.343898	0.104102	0.380043
hsa_circ_0003512	WDR20,	+	chr14	102661274	102664184	0.222402	-2.16876	2.3148e-05	1.99734e-05
hsa_circ_0015839	CAMSAP2,	+	chr1	200729966	200784772	0.175075	-2.51396	5.06432e-06	3.48741e-06
hsa_circ_0006381	ZSWIM6,	+	chr5	60768507	60790237	0.19789	-2.33723	0.000244981	0.000305624
hsa_circ_0000985	ZNF512,	+	chr2	27822449	27824309	0.780741	-0.357084	0.0921764	0.328757
hsa_circ_0006732	ZDHHC20,	-	chr13	21987790	21999817	0.340164	-1.5557	0.0030549	0.00598662
hsa_circ_0000495	MYCBP2,	-	chr13	77700452	77703365	0.612072	-0.708227	0.0287752	0.0832043
hsa_circ_0004279	INO80,	-	chr15	41377566	41379880	0.368209	-1.4414	0.00193462	0.00350231
novel_circRNA297	n/a	-	chr15	91256397	91258273	1.5292	0.612774	0.0831669	0.291081
hsa_circ_0001062	ZC3H6,	+	chr2	113057425	113057606	0.279683	-1.83814	0.00144282	0.00248431
hsa_circ_0067620	XRN1,	-	chr3	142144063	142145683	0.604716	-0.72567	0.0266258	0.075907
hsa_circ_0003171	PTK2,	-	chr8	141749116	141762415	0.217206	-2.20286	0.000220945	0.00027075
hsa_circ_0024840	ARHGAP32,	-	chr11	128932174	128936763	0.34229	-1.54671	0.00476426	0.010098
hsa_circ_0078619	MAP3K4,	+	chr6	161469647	161471011	0.186798	-2.42045	0.000121821	0.000134424
hsa_circ_0002713	RANBP17,	+	chr5	170610202	170632616	0.136833	-2.86951	4.23278e-06	2.85334e-06
hsa_circ_0005252	GPATCH2L,	+	chr14	76633005	76662315	0.831055	-0.266985	0.148648	0.582193
hsa_circ_0008647	PRELID2,	-	chr5	145176004	145205763	0.383921	-1.38112	0.00272934	0.00525617
hsa_circ_0017586	GDI2,	-	chr10	5815804	5842668	0.300304	-1.73551	0.00209353	0.00384789
hsa_circ_0002360	RUNX1,	-	chr21	36206706	36231875	16.8653	4.07598	0	0
hsa_circ_0000558	FOXN3,	-	chr14	89628044	89629313	0.250652	-1.99624	4.09181e-05	3.86786e-05
hsa_circ_0006836	CLEC16A,	+	chr16	11114049	11118778	0.546712	-0.871146	0.0196886	0.053184
hsa_circ_0002454	DNAJC6,	+	chr1	65830317	65831879	0.249119	-2.00509	0.000253965	0.00031894
hsa_circ_0002479	RBM5,	+	chr3	50150815	50151684	0.531983	-0.910549	0.0160973	0.042082
hsa_circ_0007759	INTS2,	-	chr17	59999085	60002460	0.502101	-0.993951	0.0175334	0.0465332
hsa_circ_0005611	C11orf80,	+	chr11	66589113	66595835	0.597425	-0.743171	0.0440424	0.13738
hsa_circ_0082708	SLC37A3,	-	chr7	140055467	140069482	0.893447	-0.162546	0.182872	0.751105
novel_circRNA252	KIFAP3,	-	chr1	169947225	170001116	0.199787	-2.32347	0.0002151	0.00026219
hsa_circ_0002955	ARHGEF12,	+	chr11	120346048	120348235	0.191738	-2.38279	3.39873e-05	3.10697e-05
hsa_circ_0005895	CARD6,	+	chr5	40852275	40854198	0.0514481	-4.28074	0	0
hsa_circ_0001917	CASK,	-	chrX	41519691	41530783	0.665097	-0.588362	0.0802532	0.278929
hsa_circ_0031738	TRAPPC6B,	-	chr14	39620949	39628754	0.177826	-2.49146	1.01412e-05	7.6089e-06
hsa_circ_0060558	PLTP,	-	chr20	44530905	44531243	1.22255	0.289894	0.147721	0.577848
hsa_circ_0008345	PTK2,	-	chr8	141828375	141874498	0.450137	-1.15156	0.0129762	0.0326685
hsa_circ_0079074	SUN1,	+	chr7	894556	897594	0.409358	-1.28856	0.00211753	0.0039002
hsa_circ_0005104	SAFB,	+	chr19	5641604	5641957	0.861754	-0.214652	0.148177	0.579939
hsa_circ_0005771	PTPRK,	-	chr6	128385902	128388937	1.72526	0.786811	0.0283972	0.0819111
hsa_circ_0003400	CRBN,	-	chr3	3197902	3215945	0.105066	-3.25064	0	0
hsa_circ_0002122	CTCF,	+	chr16	67644726	67646024	0.333526	-1.58413	0.00215021	0.00396931
hsa_circ_0007270	FAM228B,	+	chr2	24357988	24362320	0.26423	-1.92013	0.000973719	0.00156268
hsa_circ_0005374	USP33,	-	chr1	78177431	78181553	0.13873	-2.84965	0	0
hsa_circ_0013081	SH3GLB1,	+	chr1	87181406	87185318	0.584694	-0.774247	0.0390729	0.119302
hsa_circ_0002883	GOLGA1,	-	chr9	127670655	127674305	0.699885	-0.51481	0.092886	0.331686
novel_circRNA519	MIER1,	+	chr1	67423741	67428843	0.490211	-1.02853	0.0229714	0.0637322
hsa_circ_0091427	NKAP,	-	chrX	119063978	119066179	0.280087	-1.83605	0.00014307	0.000162006
hsa_circ_0001540	ANKHD1-EIF4EBP3,ANKHD1,	+	chr5	139819703	139825560	0.311747	-1.68155	0.00103183	0.00167491
hsa_circ_0008537	GLI3,	-	chr7	42187824	42188067	2.37082	1.24539	0.013354	0.0337756
hsa_circ_0007090	GTPBP10,	+	chr7	90001468	90007525	0.499503	-1.00143	0.0165708	0.0435752
hsa_circ_0004609	USP4,	-	chr3	49362134	49363278	0.514297	-0.959328	0.0124661	0.0311971
novel_circRNA241	FOXP1,	-	chr3	71090478	71096246	0.22235	-2.1691	8.40901e-05	8.71853e-05
hsa_circ_0004440	MARK4,	+	chr19	45781180	45783992	0.338306	-1.5636	0.000167649	0.000194661
hsa_circ_0002758	TSPAN15,	+	chr10	71243446	71244971	0.351168	-1.50977	0.00262775	0.00502853
hsa_circ_0001667	HEATR2,	+	chr7	810107	814799	0.57804	-0.790759	0.0236394	0.0659613
hsa_circ_0002513	PICALM,	-	chr11	85707868	85712201	0.452162	-1.14509	0.0102936	0.0248935
hsa_circ_0001053	REV1,	-	chr2	100078957	100081447	0.861442	-0.215175	0.174003	0.70508
hsa_circ_0007672	TPST1,	+	chr7	65705311	65706257	0.269749	-1.89031	0.000952738	0.001524
hsa_circ_0034293	TJP1,	-	chr15	30053341	30065560	0.132329	-2.9178	1.99457e-06	1.26815e-06
hsa_circ_0003570	FAM53B,	-	chr10	126370175	126384781	0.230773	-2.11546	5.78816e-05	5.70668e-05
hsa_circ_0085495	TMEM65,	-	chr8	125332326	125339662	0.447237	-1.16089	0.00456773	0.00961068
hsa_circ_0001115	DGKD,	+	chr2	234358627	234360706	1.12216	0.166273	0.1699	0.684389
novel_circRNA682	MAP3K4,	+	chr6	161443041	161455481	0.22344	-2.16204	8.39351e-06	6.02371e-06
hsa_circ_0072546	GPBP1,	+	chr5	56542126	56543042	0.280926	-1.83174	0.000857312	0.00134741
hsa_circ_0003502	RNF13,	+	chr3	149563797	149629870	0.728695	-0.456614	0.114041	0.423043
hsa_circ_0000154	DCAF6,	+	chr1	167921037	167944253	0.387544	-1.36757	0.00284538	0.00551582
novel_circRNA75	KIAA0391,	+	chr14	35595940	35649983	0.969921	-0.0440614	0.213557	0.911598
hsa_circ_0004811	CHEK2,	-	chr22	29090019	29091861	0.73841	-0.437506	0.0963573	0.346293
hsa_circ_0007909	ATXN1,	-	chr6	16586010	16753578	0.744175	-0.426285	0.125456	0.473924
hsa_circ_0000087	USP33,	-	chr1	78183551	78191447	0.158794	-2.65477	1.55125e-05	1.26815e-05
hsa_circ_0004241	PRPSAP1,	-	chr17	74308950	74309972	0.444761	-1.1689	0.0106386	0.025875
novel_circRNA59	METTL25,	+	chr12	82763165	82796909	0.100439	-3.3156	0	0
hsa_circ_0056558	R3HDM1,	+	chr2	136360069	136362586	0.457757	-1.12735	0.0189214	0.0508211
hsa_circ_0001868	AGTPBP1,	-	chr9	88233897	88248289	0.184005	-2.44218	5.81624e-05	5.73838e-05
novel_circRNA138	MTSS1,	-	chr8	125597327	125603476	0.242216	-2.04564	9.95947e-05	0.000106525
hsa_circ_0004503	UBE2D2,	+	chr5	138979956	139003046	0.349334	-1.51732	0.00117213	0.00194788
hsa_circ_0002918	ATL2,	-	chr2	38536520	38546161	0.142975	-2.80617	8.82677e-06	6.34075e-06
hsa_circ_0063179	CSF2RB,	+	chr22	37328806	37330036	0.661783	-0.595569	0.0611503	0.201991
hsa_circ_0000133	ILF2,	-	chr1	153637695	153641033	1.46103	0.546984	0.0743422	0.255024
hsa_circ_0006631	ZZEF1,	-	chr17	3988963	3989949	0.515849	-0.95498	0.0196821	0.0531612
hsa_circ_0005937	DOCK4,	-	chr7	111575594	111585853	0.654939	-0.610567	0.0541614	0.175453
hsa_circ_0001581	KDM1B,	+	chr6	18215237	18218116	0.889342	-0.169189	0.169219	0.680966
hsa_circ_0000699	ADCY7,	+	chr16	50321822	50322261	1.59509	0.67364	0.0583498	0.191346
novel_circRNA302	GON4L,	-	chr1	155747412	155753880	1.13372	0.181066	0.172208	0.695949
hsa_circ_0001320	FOXP1,	-	chr3	71064699	71102924	0.114367	-3.12826	0	0
hsa_circ_0006408	KIF5B,	-	chr10	32308785	32310215	0.410944	-1.28299	0.00277006	0.00534874
hsa_circ_0079911	POU6F2,	+	chr7	39243833	39247219	99.1536	6.63159	0	0
hsa_circ_0007487	GALK2,	+	chr15	49517401	49531564	1.47363	0.559373	0.0795103	0.275974
hsa_circ_0000818	TBCD,	+	chr17	80721840	80739597	0.392249	-1.35016	0.00921487	0.0218477
hsa_circ_0008199	ATXN10,	+	chr22	46085591	46136418	0.512231	-0.965135	0.0361455	0.108914
hsa_circ_0004619	FAF1,	-	chr1	51121113	51210447	0.195251	-2.35659	5.36066e-07	3.17038e-07
hsa_circ_0056469	ARHGEF4,	+	chr2	131688524	131704208	0.249457	-2.00314	0.000428477	0.000594446
hsa_circ_0000039	YTHDF2,	+	chr1	29068914	29070498	0.0869866	-3.52306	0	0
hsa_circ_0009581	RERE,	-	chr1	8555122	8601377	0.535646	-0.900649	0.0298531	0.0869818
hsa_circ_0001277	SLC4A7,	-	chr3	27490141	27493989	0.456191	-1.13229	0.00658075	0.0147197
hsa_circ_0002594	ELF2,	-	chr4	139993019	139994721	0.924522	-0.11322	0.195449	0.814683
hsa_circ_0003853	NAPB,	-	chr20	23370582	23383709	0.888824	-0.17003	0.179052	0.731205
hsa_circ_0069748	FIP1L1,	+	chr4	54292038	54294350	0.737886	-0.43853	0.0970008	0.349102
hsa_circ_0008053	PAK1IP1,	+	chr6	10703637	10705077	0.695704	-0.523455	0.0795103	0.275959
hsa_circ_0002610	PACSIN2,	-	chr22	43286952	43287188	0.569995	-0.810979	0.0483031	0.153449
hsa_circ_0002167	GOSR1,	+	chr17	28808160	28811788	0.490708	-1.02706	0.00678197	0.015273
hsa_circ_0000642	ZFAND6,	+	chr15	80390757	80415142	0.273119	-1.8724	0.000423133	0.000585568
hsa_circ_0006392	NFIC,	+	chr19	3425103	3435205	0.575481	-0.797159	0.0293197	0.0850707
hsa_circ_0022601	ATL3,	-	chr11	63426232	63426724	1.19818	0.260844	0.133139	0.508949
hsa_circ_0063019	LARGE,	-	chr22	34157357	34252790	0.268275	-1.89822	0.000132263	0.00014774
hsa_circ_0008898	OAT,	-	chr10	126097110	126100769	0.139739	-2.83919	0	0
hsa_circ_0004843	BAZ2A,	-	chr12	56997142	56999111	0.874561	-0.193369	0.172536	0.697703
novel_circRNA385	LARGE,	-	chr22	34157357	34161940	1.00961	0.0137966	0.225133	0.976144
hsa_circ_0002001	TASP1,	-	chr20	13539654	13561628	1.37669	0.461203	0.080785	0.281102
hsa_circ_0006709	DENND1B,	-	chr1	197611840	197684204	0.278272	-1.84543	0.00049916	0.000710798
hsa_circ_0004036	n/a	+	chr9	100780570	100788733	0.633432	-0.65874	0.0500164	0.159736
hsa_circ_0007836	ZSWIM4,	+	chr19	13919649	13920034	1.17562	0.233419	0.146099	0.570129
hsa_circ_0003429	PPFIA1,	+	chr11	70200406	70208594	1.39152	0.476658	0.112153	0.414801
hsa_circ_0026228	LARP4,	+	chr12	50821544	50835426	0.102735	-3.283	0	0
hsa_circ_0008338	ZNF215,	+	chr11	6962801	6977013	0.600347	-0.736131	0.0567252	0.185201
hsa_circ_0003261	POM121,	+	chr7	72361165	72361649	0.333222	-1.58544	0.0215821	0.0592122
hsa_circ_0055906	RNF149,	-	chr2	101905434	101911643	0.344379	-1.53793	0.00175035	0.00311426
hsa_circ_0009095	C6orf106,	-	chr6	34574331	34614575	0.442437	-1.17646	0.00738062	0.0168569
hsa_circ_0008460	WHSC1,	+	chr4	1902352	1906105	1.03375	0.0478871	0.214291	0.915593
novel_circRNA150	SPPL2A,	-	chr15	51039691	51041067	0.178266	-2.4879	1.99457e-06	1.26815e-06
hsa_circ_0003222	LARP4,	+	chr12	50848096	50855130	0.361271	-1.46885	0.00201168	0.0036713
hsa_circ_0005429	MPP5,	+	chr14	67768105	67770316	0.198146	-2.33536	2.04843e-05	1.74371e-05
hsa_circ_0000018	DNAJC16,	+	chr1	15860731	15863309	0.293981	-1.76621	0.000151369	0.000172785
hsa_circ_0005027	ARHGAP32,	-	chr11	128993340	128997200	0.371636	-1.42804	0.00316919	0.00625135
hsa_circ_0005522	RPS6KC1,	+	chr1	213290658	213303232	0.368087	-1.44188	0.00288777	0.00560998
hsa_circ_0002489	VPS37C,	-	chr11	60899891	60906307	5.08952	2.34753	4.23278e-06	2.85334e-06
novel_circRNA181	NEK1,	-	chr4	170428187	170459062	0.305327	-1.71157	0.00126802	0.00213652
hsa_circ_0027443	MSRB3,	+	chr12	65702308	65762806	0.225171	-2.1509	0.00012951	0.000144252
hsa_circ_0005377	PRKCE,	+	chr2	45925079	45928630	0.548524	-0.866373	0.0430053	0.133575
hsa_circ_0003438	AARS,	-	chr16	70294946	70296427	1.44803	0.534092	0.0845304	0.296858
novel_circRNA127	n/a	-	chrX	90669902	90673870	0.124208	-3.00917	4.23278e-06	2.85334e-06
hsa_circ_0087630	HABP4,	+	chr9	99220660	99228060	0.307064	-1.70339	0.000868285	0.00136802
hsa_circ_0056586	R3HDM1,	+	chr2	136467002	136467801	0.65826	-0.603271	0.0502548	0.160601
hsa_circ_0000044	PUM1,	-	chr1	31465236	31479949	0.398137	-1.32866	0.00493002	0.010512
hsa_circ_0068147	MCCC1,	-	chr3	182804480	182810333	0.454616	-1.13728	0.0116055	0.0286833
hsa_circ_0070382	AFF1,	+	chr4	88005271	88012981	0.259805	-1.9445	0.000816096	0.00127259
hsa_circ_0002290	RSF1,	-	chr11	77396149	77404656	0.378768	-1.40061	0.00918948	0.021776
hsa_circ_0002972	FAM193B,	-	chr5	176963358	176966148	0.902337	-0.148261	0.186796	0.770865
hsa_circ_0007542	NF1,	+	chr17	29483000	29497015	0.591379	-0.757846	0.046745	0.147677
hsa_circ_0005231	EIF3H,	-	chr8	117668094	117671219	0.799133	-0.323493	0.131842	0.503118
hsa_circ_0005921	n/a	+	chr7	128281256	128289036	0.903315	-0.146699	0.20497	0.86457
hsa_circ_0003524	FAM168B,	-	chr2	131829427	131840230	0.6229	-0.682928	0.0444914	0.139045
hsa_circ_0005334	PRIM2,	+	chr6	57372287	57398317	1.50615	0.590864	0.0480884	0.152668
hsa_circ_0006192	ZHX3,	-	chr20	39896102	39897723	0.498738	-1.00364	0.0163871	0.0430036
hsa_circ_0006499	GIN1,	-	chr5	102432244	102433485	0.103726	-3.26915	0	0
novel_circRNA162	CCDC102A,	-	chr16	57554979	57560039	0.622242	-0.684452	0.0520517	0.167382
hsa_circ_0038737	GTF3C1,	-	chr16	27473614	27474913	0.0800587	-3.6428	0	0
hsa_circ_0002086	CLEC16A,	+	chr16	11114049	11145498	0.398882	-1.32596	0.00346215	0.00693837
hsa_circ_0004510	CLN3,	-	chr16	28498776	28500707	0.639107	-0.64587	0.0585128	0.191936
hsa_circ_0007904	HDAC9,	+	chr7	18705835	18706099	1.1918	0.253146	0.157314	0.624181
hsa_circ_0005968	n/a	+	chr2	24787163	24807429	0.354211	-1.49732	0.00220955	0.00409993
hsa_circ_0003511	LMBR1,	-	chr7	156549086	156619438	0.232594	-2.10411	0.000120596	0.000132839
hsa_circ_0005716	ERI3,	-	chr1	44750506	44785416	0.767587	-0.381599	0.124331	0.468903
novel_circRNA44	BOK,	+	chr2	242511711	242512000	0.00940039	-6.73306	0	0
hsa_circ_0015529	STX6,	-	chr1	180971741	180974599	0.793915	-0.332943	0.112721	0.417214
novel_circRNA277	PPP6R3,	+	chr11	68282495	68287119	0.567816	-0.816504	0.0204173	0.0554657
hsa_circ_0005927	VDAC3,	+	chr8	42259305	42260979	0.344684	-1.53665	0.00211457	0.00389417
hsa_circ_0007840	COX5A,	-	chr15	75215988	75219228	0.58883	-0.764077	0.0366448	0.110687
novel_circRNA238	CD2AP,	+	chr6	47575662	47580272	0.297109	-1.75093	0.000252026	0.000316086
hsa_circ_0051399	CBLC,	+	chr19	45284161	45284620	0.19702	-2.34359	0.000137543	0.000154397
hsa_circ_0002236	SEC22A,	+	chr3	122942405	122978436	0.334666	-1.5792	0.00131055	0.00221831
hsa_circ_0007990	PGAP3,	-	chr17	37840849	37842272	0.488542	-1.03344	0.016071	0.0419976
novel_circRNA487	FOXP1,	-	chr3	71542576	71551139	0.465558	-1.10297	0.0151366	0.0391066
hsa_circ_0003784	SPG11,	-	chr15	44907560	44912601	0.183926	-2.4428	9.55314e-06	6.97483e-06
hsa_circ_0007061	AMBRA1,	-	chr11	46515157	46534363	0.72125	-0.471428	0.0983623	0.35497
hsa_circ_0008927	ATG7,	+	chr3	11399891	11421526	0.667842	-0.582422	0.0579804	0.189933
hsa_circ_0007777	KHDRBS1,	+	chr1	32495898	32498935	1.31436	0.394361	0.0931009	0.33257
novel_circRNA212	SMARCC2,	-	chr12	56563312	56563992	0.6627	-0.593573	0.083831	0.293822
hsa_circ_0020822	NAP1L4,	-	chr11	2991032	2993473	0.282678	-1.82277	0.000142262	0.000160738
hsa_circ_0000347	PICALM,	-	chr11	85722072	85742653	0.31867	-1.64986	0.0028423	0.00550789
novel_circRNA109	NIPBL,	+	chr5	36982266	36986403	0.188378	-2.40829	0.000172031	0.000201319
hsa_circ_0002810	MLL3,	-	chr7	151917607	151935911	0.19456	-2.36171	9.21303e-05	9.73305e-05
hsa_circ_0001574	SNRNP48,	+	chr6	7602855	7606428	0.447171	-1.1611	0.00777373	0.017911
hsa_circ_0007660	PPP6R3,	+	chr11	68318588	68331900	0.321393	-1.63759	0.000253965	0.00031894
hsa_circ_0001905	EHMT1,	+	chr9	140685299	140695436	0.906193	-0.142111	0.182286	0.748029
hsa_circ_0005251	FAM126A,	-	chr7	23015828	23030758	0.191388	-2.38543	0.0020559	0.00376736
hsa_circ_0004463	RPAP2,	+	chr1	92798947	92811471	0.311805	-1.68128	0.00122986	0.00205979
hsa_circ_0001368	KLHL24,	+	chr3	183361267	183390272	0.058407	-4.09772	0	0
hsa_circ_0003593	STK3,	-	chr8	99538969	99560389	1.10431	0.143151	0.18846	0.778931
hsa_circ_0008143	RBM39,	-	chr20	34300940	34313077	0.384329	-1.37959	0.00537534	0.0116356
hsa_circ_0004469	RBX1,	+	chr22	41349558	41363888	0.445071	-1.16789	0.00899422	0.0212574
hsa_circ_0089486	CAMSAP1,	-	chr9	138741982	138742307	0.111449	-3.16555	0	0
hsa_circ_0001750	NUP205,	+	chr7	135262543	135277940	0.327844	-1.60892	0.00383682	0.00781815
hsa_circ_0053441	BIRC6,	+	chr2	32602655	32620661	0.453578	-1.14058	0.0175474	0.046575
hsa_circ_0013644	CSDE1,	-	chr1	115262199	115263338	0.344246	-1.53849	0.000188101	0.000223194
hsa_circ_0005668	PDS5A,	-	chr4	39843567	39847500	0.388559	-1.36379	0.0048523	0.0103101
hsa_circ_0005952	PUM2,	-	chr2	20454623	20455931	0.284156	-1.81525	0.000421516	0.000582398
hsa_circ_0008846	DEK,	-	chr6	18256591	18258636	1.03602	0.0510558	0.211872	0.901768
hsa_circ_0001292	SCAP,	-	chr3	47476497	47484581	0.474967	-1.0741	0.0115706	0.02858
novel_circRNA300	FOXJ3,	-	chr1	42730785	42744455	0.413749	-1.27317	0.00346065	0.00693393
hsa_circ_0081751	DNAJC2,	-	chr7	102962378	102963241	0.747644	-0.419577	0.13004	0.494981
hsa_circ_0002556	CCNYL1,	+	chr2	208589523	208607066	0.312767	-1.67684	0.000407267	0.000558937
hsa_circ_0000130	SNX27,	+	chr1	151611363	151611595	0.776599	-0.364757	0.131609	0.502026
hsa_circ_0061938	TRAPPC10,	+	chr21	45513943	45518415	0.243965	-2.03525	0.000192836	0.000229852
hsa_circ_0005151	UBE2Q2,	+	chr15	76168527	76175765	0.816853	-0.291851	0.134364	0.514839
hsa_circ_0008629	STAMBPL1,	+	chr10	90653627	90665417	0.172334	-2.53672	9.77811e-06	7.29186e-06
hsa_circ_0008456	FAM53B,	-	chr10	126384726	126395456	0.680912	-0.554459	0.0684046	0.230654
novel_circRNA305	SQLE,	+	chr8	126021212	126021585	0.763764	-0.388802	0.119539	0.44734
hsa_circ_0009353	GNB1,	-	chr1	1735857	1749314	0.797307	-0.326793	0.113796	0.421915
hsa_circ_0002353	ATXN1,	-	chr6	16586010	16658132	0.99143	-0.0124176	0.225792	0.979874
hsa_circ_0000397	SLC38A1,	-	chr12	46622935	46648719	0.183604	-2.44533	9.2308e-06	6.65779e-06
hsa_circ_0072954	FCHO2,	+	chr5	72285253	72286691	0.283864	-1.81673	0.000698386	0.00105891
hsa_circ_0044709	DGKE,	+	chr17	54921379	54925426	0.0950123	-3.39574	0	0
hsa_circ_0007259	GTF2F2,	+	chr13	45725821	45781640	0.615183	-0.700913	0.0557185	0.181337
hsa_circ_0006698	MARK4,	+	chr19	45783631	45783992	0.477262	-1.06715	0.0137298	0.0348798
hsa_circ_0006173	n/a	+	chr16	792249	792543	2.1275	1.08916	0.0143361	0.0366936
hsa_circ_0007005	n/a	+	chr7	128220052	128232071	0.604369	-0.726497	0.0520492	0.167358
hsa_circ_0017041	RBM34,	-	chr1	235316020	235318427	0.481731	-1.0537	0.0126197	0.031653
hsa_circ_0006016	RCOR1,	+	chr14	103180759	103187714	0.467292	-1.0976	0.00440599	0.00921311
hsa_circ_0004868	B4GALT5,	-	chr20	48256214	48257202	0.429253	-1.2201	0.00821657	0.019124
hsa_circ_0001708	IKZF1,	+	chr7	50358643	50367353	0.379976	-1.39602	0.00572565	0.012522
hsa_circ_0054211	MAP4K3,	-	chr2	39559057	39564722	0.378163	-1.40292	0.00345994	0.00693108
hsa_circ_0001296	SMARCC1,	-	chr3	47719687	47727660	0.632201	-0.661544	0.0480187	0.152413
hsa_circ_0000247	MCU,	+	chr10	74474868	74475660	0.625628	-0.676623	0.0563445	0.183771
hsa_circ_0004227	UGP2,	+	chr2	64083439	64090062	0.89292	-0.163397	0.171005	0.689785
hsa_circ_0007249	ZCCHC17,	+	chr1	31810021	31821821	0.801729	-0.318814	0.110657	0.408242
novel_circRNA225	NOTCH3,	-	chr19	15280896	15281636	0.403694	-1.30866	0.00747647	0.0170975
novel_circRNA99	METTL8,	-	chr2	172182350	172187208	0.067901	-3.88042	0	0
hsa_circ_0012782	INADL,	+	chr1	62365254	62367131	0.422794	-1.24197	0.00122441	0.00204965
hsa_circ_0008809	EIF3B,	+	chr7	2403266	2404164	1.58912	0.668223	0.0328913	0.0975579
hsa_circ_0008378	PIAS1,	+	chr15	68434283	68439038	0.353302	-1.50103	0.00041293	0.000568766
hsa_circ_0004057	ATP9B,	+	chr18	76856475	76914555	0.225876	-2.1464	0.000159563	0.000183882
hsa_circ_0003571	FCHO2,	+	chr5	72354259	72373320	0.223597	-2.16103	0.000144346	0.000163591
hsa_circ_0032254	GPHN,	+	chr14	67431907	67525503	0.0979261	-3.35216	0	0
hsa_circ_0006010	DPY19L1P1,	-	chr7	32672154	32678977	1.37969	0.464348	0.0903882	0.321229
novel_circRNA10094	LINC00278,	+	chrY	2947324	2970235	0.230638	-2.1163	0.0067095	0.0150745
hsa_circ_0015778	DENND1B,	-	chr1	197552281	197581106	0.396794	-1.33354	0.00743058	0.0169843
novel_circRNA490	n/a	+	chr3	195435004	195435712	0.426955	-1.22784	0.00674997	0.0151794
hsa_circ_0008881	TPP2,	+	chr13	103275226	103280274	0.435549	-1.1991	0.00530485	0.011447
hsa_circ_0017092	LYST,	-	chr1	235963619	235964397	0.183899	-2.44301	9.55314e-06	6.97483e-06
hsa_circ_0055113	C2orf42,	-	chr2	70406663	70409129	0.669355	-0.579156	0.0772272	0.266704
novel_circRNA147	TASP1,	-	chr20	13550153	13568017	0.765278	-0.385944	0.12553	0.474327
hsa_circ_0005912	FIP1L1,	+	chr4	54265896	54294350	0.444599	-1.16942	0.00858719	0.0201436
hsa_circ_0002470	IFI6,	-	chr1	27994736	27995857	16.2558	4.02288	0	0
hsa_circ_0007378	C17orf53,	+	chr17	42231923	42232779	1.11703	0.159673	0.177014	0.720557
novel_circRNA228	SLC47A2,	-	chr17	19617137	19618530	0.129305	-2.95115	3.52784e-05	3.26549e-05
hsa_circ_0001503	PAPD4,	+	chr5	78914469	78915906	0.135831	-2.88011	1.99457e-06	1.26815e-06
hsa_circ_0068135	FXR1,	+	chr3	180685838	180688146	1.35085	0.433866	0.0922738	0.329168
hsa_circ_0001725	LMTK2,	+	chr7	97820039	97823884	0.105598	-3.24334	0	0
hsa_circ_0007113	HERC4,	-	chr10	69785302	69804320	0.253731	-1.97863	9.63643e-05	0.000102403
novel_circRNA383	PDLIM3,	-	chr4	186444515	186446325	0.149058	-2.74606	9.58799e-05	0.000101769
hsa_circ_0030509	MYCBP2,	-	chr13	77779390	77818086	0.139001	-2.84683	1.24224e-05	9.51113e-06
hsa_circ_0003190	LCORL,	-	chr4	17961887	17974508	0.371424	-1.42886	0.00479516	0.0101734
hsa_circ_0001786	DCTN6,	+	chr8	30034641	30038146	0.236973	-2.0772	2.41343e-05	2.09245e-05
hsa_circ_0007915	IPO11,	+	chr5	61745753	61747760	0.474246	-1.07629	0.0116055	0.028684
hsa_circ_0077495	ASCC3,	-	chr6	101246588	101253756	0.321719	-1.63613	0.00249044	0.00472101
hsa_circ_0083220	ESYT2,	-	chr7	158566031	158591763	0.146784	-2.76824	0	0
hsa_circ_0001906	EHMT1,	+	chr9	140705912	140712590	0.382056	-1.38814	0.0035728	0.0071939
hsa_circ_0002878	FBLN1,	+	chr22	45970390	45972988	0.266424	-1.9082	0.000162457	0.000188003
hsa_circ_0001466	NSUN2,	-	chr5	6604250	6605521	0.761874	-0.392376	0.108117	0.397123
hsa_circ_0087232	PCSK5,	+	chr9	78682870	78686814	0.272308	-1.87669	0.00121496	0.00203031
hsa_circ_0004015	CDK14,	+	chr7	90355880	90377090	2.89999	1.53605	0.00169619	0.00300171
hsa_circ_0004315	GLG1,	-	chr16	74491771	74493687	0.249767	-2.00135	0.000227604	0.000280578
hsa_circ_0002199	TIA1,	-	chr2	70451685	70457986	0.464839	-1.1052	0.0196912	0.0531948
hsa_circ_0000371	ARHGAP32,	-	chr11	128993340	128994789	0.13538	-2.88491	5.36066e-07	3.17038e-07
hsa_circ_0091072	CHIC1,	+	chrX	72797242	72804408	0.4709	-1.08651	0.0172446	0.0456268
hsa_circ_0008540	PMPCB,	+	chr7	102944288	102944937	0.802833	-0.316827	0.125508	0.474203
hsa_circ_0003766	LHPP,	+	chr10	126176990	126186697	0.732802	-0.448505	0.0924996	0.330076
hsa_circ_0007940	ARPC1B,	+	chr7	98988515	98988876	2.65945	1.41113	0.00379162	0.0077056
hsa_circ_0003141	UBAP2,	-	chr9	33953282	33973235	0.351699	-1.50758	0.00143709	0.00247226
hsa_circ_0000045	PUM1,	-	chr1	31532050	31532424	1.43368	0.519723	0.0835014	0.292448
hsa_circ_0006728	NFX1,	+	chr9	33351557	33354890	0.371764	-1.42754	0.00231224	0.00432661
hsa_circ_0045272	ERN1,	-	chr17	62130139	62130731	0.596433	-0.745567	0.0274878	0.0787445
hsa_circ_0059957	ITCH,	+	chr20	33057852	33080402	0.300683	-1.73368	0.00104592	0.00170154
novel_circRNA776	SGMS1,	-	chr10	52193235	52226692	0.911393	-0.133854	0.180935	0.74115
hsa_circ_0005362	PHC3,	-	chr3	169889160	169896726	0.56651	-0.819826	0.0264556	0.0753304
hsa_circ_0003765	HNRNPM,	+	chr19	8533657	8539128	0.819589	-0.287028	0.152594	0.600899
hsa_circ_0006007	MANBA,	-	chr4	103644027	103647840	0.534459	-0.90385	0.0283447	0.0817244
hsa_circ_0009063	n/a	+	chr12	105385489	105389804	0.461137	-1.11673	0.010841	0.0264555
hsa_circ_0002417	PPP6R3,	+	chr11	68369330	68370960	0.83343	-0.262867	0.139493	0.538774
hsa_circ_0075792	KDM1B,	+	chr6	18212718	18214012	0.609159	-0.715108	0.058861	0.193224
hsa_circ_0005223	PCNXL2,	-	chr1	233334684	233344435	0.357261	-1.48495	0.00127862	0.00215649
hsa_circ_0009064	RFWD2,	-	chr1	176132004	176153828	0.578974	-0.788431	0.044873	0.140444
hsa_circ_0001364	GNB4,	-	chr3	179131199	179137293	0.207281	-2.27034	0.000113666	0.000124279
hsa_circ_0000646	HDGFRP3,	-	chr15	83819966	83832827	0.640368	-0.643028	0.051061	0.163648
hsa_circ_0002687	TSG101,	-	chr11	18536224	18541150	0.348562	-1.52051	0.000341266	0.000453681
hsa_circ_0002535	ZNF707,	+	chr8	144770831	144772293	0.385824	-1.37398	0.00611774	0.0135236
hsa_circ_0034972	TUBGCP4,	+	chr15	43692241	43694048	0.515545	-0.955829	0.0186299	0.0498786
hsa_circ_0003959	ASB3,GPR75-ASB3,	-	chr2	53941520	53943880	0.964939	-0.0514903	0.214624	0.917639
hsa_circ_0006535	SMARCD1,	+	chr12	50488219	50490755	0.385855	-1.37387	0.00378005	0.00767738
hsa_circ_0003652	ANKRD12,	+	chr18	9208654	9221997	0.626215	-0.675271	0.0772379	0.266772
hsa_circ_0013235	ABCD3,	+	chr1	94953097	94956803	0.302074	-1.72703	0.00238341	0.00448386
hsa_circ_0052967	UBXN2A,	+	chr2	24181170	24207701	0.315206	-1.66563	0.000986969	0.00158899
hsa_circ_0007986	GSK3B,	-	chr3	119582265	119595355	1.26457	0.338651	0.110092	0.4057
hsa_circ_0006758	UCK2,	+	chr1	165859440	165860559	1.21259	0.278091	0.149449	0.586155
hsa_circ_0001447	ZNF827,	-	chr4	146744573	146770713	0.539308	-0.89082	0.0321195	0.0948957
hsa_circ_0007928	DCUN1D4,	+	chr4	52729602	52752804	0.190943	-2.38879	2.54589e-05	2.21926e-05
hsa_circ_0008645	CDK14,	+	chr7	90355880	90419967	2.16381	1.11358	0.0204301	0.0555092
hsa_circ_0007094	NDRG3,	-	chr20	35288739	35299800	0.703093	-0.508213	0.0770243	0.265886
novel_circRNA48442	n/a	-	chr21	18609140	18632376	8.57891	3.1008	4.47739e-05	4.28001e-05
hsa_circ_0003645	C16orf62,	+	chr16	19656207	19663412	0.375936	-1.41144	0.00149847	0.00259369
hsa_circ_0042231	MPRIP,	+	chr17	17045940	17046983	0.0811126	-3.62393	0	0
hsa_circ_0024604	ARHGEF12,	+	chr11	120276826	120278532	0.136339	-2.87473	1.52329e-05	1.23645e-05
hsa_circ_0002876	EPN2,	+	chr17	19213197	19232960	0.206754	-2.27401	1.20148e-05	9.19409e-06
hsa_circ_0021350	SOX6,	-	chr11	16205431	16208501	0.0393726	-4.66666	0	0
hsa_circ_0005878	SBDSP1,	+	chr7	72301271	72302378	0.728726	-0.456551	0.101129	0.367051
hsa_circ_0006809	CDC42BPB,	-	chr14	103434589	103436598	0.709575	-0.494974	0.0882065	0.311939
hsa_circ_0007775	TRPM7,	-	chr15	50940883	50955243	0.508177	-0.976598	0.0148568	0.0382585
hsa_circ_0004032	ATXN1,	-	chr6	16658006	16753578	0.370724	-1.43158	0.00270527	0.00520195
hsa_circ_0000633	EDC3,	-	chr15	74963795	74967483	0.423033	-1.24116	0.00490703	0.0104502
hsa_circ_0005627	PARN,	-	chr16	14687157	14698083	0.692039	-0.531075	0.0905106	0.321752
hsa_circ_0007765	PIK3C3,	+	chr18	39607406	39629569	0.260362	-1.94141	0.000749864	0.00115116
hsa_circ_0008737	CAMTA1,	+	chr1	6867042	6885270	0.765398	-0.385717	0.100128	0.3626
hsa_circ_0001736	MLL5,	+	chr7	104714065	104717880	0.262019	-1.93226	0.000243032	0.000302454
novel_circRNA213	ERC1,	+	chr12	1289705	1299218	0.597877	-0.74208	0.0385059	0.11724
novel_circRNA255	n/a	+	chrX	102094728	102160665	0.256513	-1.9629	0.000673259	0.00101103
hsa_circ_0004722	RFWD2,	-	chr1	175956078	175958615	0.602913	-0.729978	0.0435726	0.135668
hsa_circ_0003854	PER2,	-	chr2	239184383	239186596	0.594523	-0.750195	0.0878516	0.310502
hsa_circ_0001555	STK10,	-	chr5	171482591	171484477	0.995725	-0.00618132	0.227516	0.989661
hsa_circ_0005386	NF2,	+	chr22	30032739	30038274	1.03014	0.0428421	0.216192	0.926447
hsa_circ_0077078	SENP6,	+	chr6	76331247	76344527	0.245948	-2.02357	9.03489e-05	9.51113e-05
hsa_circ_0007719	CREB3L1,	+	chr11	46333875	46334470	6.45184	2.68971	5.36066e-07	3.17038e-07
hsa_circ_0003102	n/a	-	chr22	25771779	25777545	0.961919	-0.056012	0.212281	0.904351
hsa_circ_0087631	HABP4,	+	chr9	99220660	99233376	0.516431	-0.953352	0.0118252	0.0293168
novel_circRNA87	SDHA,	+	chr5	228299	233760	0.00555777	-7.49128	0	0
hsa_circ_0068142	ATP11B,	+	chr3	182602540	182605501	0.205644	-2.28178	2.54589e-05	2.21926e-05
hsa_circ_0003478	TTC7A,	+	chr2	47202111	47206046	0.842713	-0.246887	0.147612	0.577259
hsa_circ_0004762	CPQ,	+	chr8	97847200	97892233	0.0651207	-3.94074	0	0
hsa_circ_0057105	PDK1,	+	chr2	173433468	173460751	0.690376	-0.534546	0.099299	0.358802
hsa_circ_0001194	BRWD1,	-	chr21	40596333	40601362	0.197295	-2.34157	8.96338e-05	9.41602e-05
hsa_circ_0008776	THSD1,	-	chr13	52971366	52972329	0.385487	-1.37524	0.0111048	0.0272085
hsa_circ_0001617	SNX14,	-	chr6	86267693	86284096	0.281891	-1.82679	0.000912066	0.00144696
hsa_circ_0005395	NBEAL1,	+	chr2	203921149	203922176	0.0867778	-3.52653	0	0
hsa_circ_0075829	LINC00340,	+	chr6	22020567	22056919	0.976738	-0.0339565	0.219111	0.943125
hsa_circ_0008418	DTNBP1,	-	chr6	15615497	15638035	0.745982	-0.422788	0.0981099	0.353826
hsa_circ_0009009	ARNTL2,	+	chr12	27521194	27523163	0.494472	-1.01604	0.0265751	0.0757289
hsa_circ_0075835	MRS2,	+	chr6	24416624	24418806	0.827385	-0.273369	0.135751	0.521506
hsa_circ_0008839	TFG,	+	chr3	100451351	100455560	0.565807	-0.821618	0.0368059	0.11125
hsa_circ_0004166	TRAF3,	+	chr14	103336521	103342862	1.59058	0.669557	0.0451367	0.14143
hsa_circ_0008336	BBS9,	+	chr7	33397466	33427756	0.172655	-2.53404	1.52613e-06	9.51113e-07
hsa_circ_0004703	CCZ1,	+	chr7	5941287	5949747	0.608779	-0.716009	0.0996686	0.360495
hsa_circ_0008970	CCZ1B,	-	chr7	6854394	6861995	0.204939	-2.28673	0.000534939	0.000770401
hsa_circ_0008242	DYNC1LI2,	-	chr16	66759730	66763002	0.650889	-0.619516	0.0487952	0.155269
hsa_circ_0038773	XPO6,	-	chr16	28112778	28113266	0.939703	-0.089723	0.200409	0.840481
hsa_circ_0005829	RERE,	-	chr1	8568685	8617582	0.148477	-2.75169	3.35829e-06	2.21926e-06
hsa_circ_0004873	OXCT1,	-	chr5	41794104	41807540	0.198537	-2.33252	1.52329e-05	1.23645e-05
hsa_circ_0004416	FOXJ3,	-	chr1	42730785	42776781	0.560299	-0.83573	0.029774	0.0867266
novel_circRNA200	MPP6,	+	chr7	24663281	24708279	0.222587	-2.16756	0.000697804	0.00105764
hsa_circ_0002077	NUP50,	+	chr22	45574118	45574781	0.166578	-2.58573	1.05211e-05	7.92594e-06
hsa_circ_0004658	EMILIN2,	+	chr18	2890558	2892484	0.294139	-1.76543	0.00290356	0.00564707
hsa_circ_0017648	SFMBT2,	-	chr10	7409610	7423911	0.933795	-0.0988222	0.203887	0.858792
hsa_circ_0003206	RNF169,	+	chr11	74521228	74528759	0.330904	-1.59552	0.00108104	0.00177034
hsa_circ_0054886	XPO1,	-	chr2	61722589	61726048	0.330376	-1.59782	0.00201345	0.0036751
hsa_circ_0061721	BRWD1,	-	chr21	40590077	40590586	0.284578	-1.8131	0.000802341	0.00124659
hsa_circ_0008752	CNOT7,	-	chr8	17092224	17094882	0.158455	-2.65786	9.55314e-06	6.97483e-06
[truncated: 29,544 more rows]
